# Supplementary material for: Early Lotus japonicus root transcriptomic responses to symbiotic and pathogenic fungal exudates
Source: Front Plant Sci. 2015 Jun 29;6:480. doi: 10.3389/fpls.2015.00480 (PMC4483521; doi:10.3389/fpls.2015.00480)
Supplement: Supplementary file 1 [file Data_Sheet_1.XLSX]

## Sheet: Lotus_Marco_exp2
		RMA normalized values (log2)									Coefficients (log2 FC)			p-values			FDR p-values
annotation	Affy_ID	CTRL_H20_1	CTRL_H20_2	CTRL_H20_3	TRT1_MW24_1	TRT1_MW24_2	TRT1_MW24_3	TRT2_MW48_1	TRT2_MW48_2	TRT2_MW48_3	TRT1_MW24 - CTRL_H20	TRT1_MW48 - CTRL_H20	TRT	TRT1_MW24 - CTRL_H20	TRT1_MW48 - CTRL_H20	TRT	TRT1_MW24 - CTRL_H20	TRT1_MW48 - CTRL_H20	TRT
Lotus japonicus similar to At5g46800: carnitine acylcarnitine translocase-like protein	BM0924.20_at	5.48315	5.55348	5.60199	6.10716	5.49023	5.36543	6.17756	5.43685	5.58289	0.10807	0.18623	0.14715	0.650613	0.440392	0.480214	0.816742	0.95895	0.788868
Lotus japonicus similar to At5g46800: carnitine acylcarnitine translocase-like protein	BM0924.20_s_at	8.03713	8.19654	8.03713	7.98266	8.01563	7.59916	8.18745	7.9467	8.29322	-0.224447	0.0521878	-0.0861295	0.148085	0.721341	0.500823	0.399273	0.984871	0.800046
Lotus japonicus similar to At2g46230: unknown protein	BM0924.34_at	7.8993	8.16182	7.90568	7.92431	8.08757	7.93342	8.01479	7.91692	7.80008	-0.00716641	-0.0783397	-0.042753	0.950198	0.500459	0.668658	0.975152	0.963957	0.879059
Lotus japonicus similar to At5g46800: carnitine acylcarnitine translocase-like protein	BM0924.35_s_at	9.98111	9.98665	9.64487	9.9592	9.91919	9.72847	10.3059	9.97666	9.87312	-0.00192083	0.181013	0.0895463	0.989891	0.250901	0.500949	0.995591	0.933724	0.800046
Lotus japonicus similar to At5g46800: carnitine acylcarnitine translocase-like protein	BM0924.35_x_at	7.35764	7.28269	7.20395	7.34314	7.20951	7.12366	7.51083	7.34389	7.28269	-0.0559929	0.0977081	0.0208576	0.60494	0.374084	0.822806	0.788401	0.953086	0.939597
Lotus japonicus similar to At1g18530: hypothetical protein	BM0946.17_at	6.80319	6.78692	6.78692	6.80319	6.658	6.78692	6.77803	7.0074	6.8168	-0.0429744	0.0750701	0.0160478	0.666871	0.456996	0.852108	0.827268	0.960229	0.9506
Lotus japonicus similar to At4g27020: unknown protein	BM0946.6_s_at	10.9947	10.7595	10.7298	10.7095	10.752	10.8247	10.8383	10.7306	10.6122	-0.0659342	-0.101027	-0.0834807	0.556964	0.374428	0.395772	0.755301	0.953086	0.740468
Lotus japonicus similar to At4g33210: unknown protein	BM0976.1_at	6.77295	6.94341	7.03173	6.55572	7.03789	6.3331	6.6424	6.35186	6.88714	-0.27379	-0.288896	-0.281343	0.19827	0.176839	0.13381	0.459766	0.919002	0.553308
Lotus japonicus hypothetical protein	BM0976.13_at	6.38676	6.13179	6.44238	6.27735	6.32411	6.19358	6.18377	6.31801	6.42861	-0.055294	-0.0101799	-0.032737	0.640761	0.931115	0.748896	0.809913	0.997026	0.911793
Lotus japonicus similar to At2g26350: zinc-binding peroxisomal integral membrane protein (PEX10)	BM0976.2_at	7.87416	7.9762	7.88704	7.92011	7.89105	8.10239	7.9648	7.85596	7.85943	0.0587157	-0.0190713	0.0198222	0.553727	0.846077	0.815862	0.753211	0.991347	0.937176
Lotus japonicus similar to Q9FUJ1: (Q9FUJ1) CYTOKININ OXIDASE	BM0976.3.2_at	6.44679	6.72206	6.39345	6.53414	6.63658	6.42638	6.66903	6.53414	6.47343	0.0115956	0.0380988	0.0248472	0.923842	0.754077	0.813272	0.964082	0.987319	0.936168
Lotus japonicus similar to At2g26350: zinc-binding peroxisomal integral membrane protein (PEX10)	BM0976.3_at	7.56145	7.69924	7.6815	7.59162	7.81708	7.6815	7.6815	7.62294	7.65246	0.049333	0.0049006	0.0271168	0.615804	0.959951	0.749043	0.794927	0.998402	0.911793
Lotus japonicus similar to Q9FUJ1: (Q9FUJ1) CYTOKININ OXIDASE	BM0976.4_at	6.13726	6.62751	6.21049	6.39779	6.56544	6.13601	6.42793	6.32411	6.34018	0.0413237	0.0389878	0.0401558	0.795818	0.807084	0.771661	0.899652	0.991347	0.920045
Lotus japonicus similar to At1g49650: unknown protein	BM1271.13_at	8.29569	8.38519	8.30732	8.53156	8.74	8.00746	8.52914	8.38519	8.38519	0.0969423	0.103774	0.100358	0.581783	0.555966	0.511864	0.77256	0.971403	0.805367
Lotus japonicus similar to At3g48690: unknown protein	BM1271.17_at	10.8973	10.6697	10.6721	11.9552	11.1655	11.7444	11.1202	11.5925	11.5626	0.87533	0.678704	0.777017	0.00245853	0.0103908	0.00210925	0.0983653	0.539846	0.165484
Lotus japonicus similar to At3g05970: AMP-binding protein	BM1271.2_at	5.11219	4.92136	4.82246	5.25616	5.30651	5.3581	4.98994	4.98035	5.11219	0.354922	0.0754884	0.215205	0.00729822	0.481206	0.0388527	0.139226	0.962442	0.429197
Lotus japonicus similar to At4g19600: unknown protein	BM1271.3_at	8.23605	8.11427	8.16612	8.05528	8.27047	8.02685	8.05804	7.94598	7.94062	-0.0546093	-0.190599	-0.122604	0.597997	0.0890058	0.190357	0.783672	0.863911	0.602902
Lotus japonicus similar to At5g19340: putative protein	BM1271.4_at	7.21819	7.52463	7.04485	6.16368	6.64412	6.57195	7.37092	6.48016	7.15706	-0.802639	-0.259843	-0.531241	0.0085599	0.30594	0.0306903	0.145634	0.940319	0.40455
Lotus japonicus similar to At3g05990: unknown protein	BM1271.5.1_at	8.43421	8.23446	8.39846	8.28134	8.36877	8.43421	8.6799	8.46008	8.67575	0.00572973	0.249534	0.127632	0.957728	0.0418499	0.194684	0.978811	0.797864	0.606478
Lotus japonicus similar to At5g19330: putative protein	BM1271.6_at	8.11669	8.11669	8.25772	7.74951	8.0889	8.11669	8.13607	8.11669	8.11669	-0.178664	-0.0405518	-0.109608	0.15692	0.733898	0.302278	0.410568	0.986115	0.685264
Lotus japonicus similar to At3g51970: wax synthase-like protein	BM1386.1_at	6.17901	6.22172	6.12641	6.36956	5.77026	6.50412	5.99343	6.08553	6.05336	0.0389319	-0.13161	-0.0463392	0.826011	0.463871	0.762849	0.914481	0.960605	0.917095
Lotus japonicus similar to At4g22290: putative protein	BM1386.11.1_at	6.68719	6.72631	6.65242	6.98767	6.76979	7.12773	7.16724	6.97063	6.85118	0.273086	0.30771	0.290398	0.052835	0.0332906	0.0230302	0.260182	0.754941	0.370578
Lotus japonicus similar to At4g22330: Acyl-CoA independent ceramide synthase (AtCES1)	BM1386.13_at	7.25129	7.27682	7.13966	7.06486	7.13966	6.78731	7.24757	7.13966	6.95982	-0.225313	-0.106906	-0.16611	0.101279	0.408759	0.154611	0.338675	0.955765	0.573355
Lotus japonicus similar to At2g32300: uclacyanin I - like predicted GPI-anchored protein	BM1386.15_at	7.60246	7.86944	7.39765	7.31879	7.497	7.1167	7.79278	7.30499	7.49123	-0.312352	-0.0935178	-0.202935	0.0997514	0.595933	0.201855	0.336231	0.97477	0.611741
Lotus japonicus similar to At4g12610: putative protein	BM1386.18.1_at	5.67105	6.02716	5.51953	5.70054	6.08015	5.62465	5.81141	6.09789	6.03978	0.0625339	0.243782	0.153158	0.72007	0.183429	0.322989	0.8589	0.919031	0.697675
Lotus japonicus similar to At4g12610: putative protein	BM1386.18_at	8.54541	8.59374	8.59374	8.6366	8.70838	8.47924	8.47504	8.60618	8.56651	0.0304432	-0.0283864	0.00102837	0.755115	0.771099	0.990266	0.876518	0.987319	0.997049
Lotus japonicus similar to At1g12050: fumarylacetoacetate hydrolase-like protein	BM1386.19_at	9.95716	10.0099	9.84612	10.4342	10.2674	10.2958	10.2655	10.1479	10.0452	0.394717	0.215145	0.304931	0.00358866	0.0618209	0.00688129	0.11286	0.846896	0.26522
Lotus japonicus similar to At3g20300: unknown protein	BM1386.24_at	4.97334	4.83418	4.86377	5.00911	4.83974	4.90237	4.90237	4.9048	4.83491	0.026645	-0.00973416	0.00845544	0.775921	0.91701	0.916761	0.88849	0.99625	0.973233
Lotus japonicus similar to O65373: (O65373) F12F1.7	BM1386.3_at	6.53067	6.64873	6.62486	6.60797	6.38499	7.13234	6.33845	6.53067	6.36127	0.107014	-0.191289	-0.0421375	0.554228	0.300766	0.786311	0.753451	0.939127	0.926409
Lotus japonicus similar to At4g22320: unknown protein	BM1386.32_at	7.24818	7.53702	7.41989	7.42075	7.71713	7.4031	7.39526	7.35511	7.45526	0.111964	0.000181758	0.0560726	0.373678	0.99882	0.601386	0.622219	0.999878	0.850559
Lotus japonicus similar to At4g22310: unknown protein	BM1386.33_at	11.5677	11.6725	11.3946	11.8542	11.7027	11.6734	11.8946	11.7149	11.7469	0.198488	0.240545	0.219517	0.101624	0.0545697	0.044959	0.339181	0.8371	0.440407
Lotus japonicus hypothetical protein	BM1386.34.1_at	5.3862	5.17063	5.46264	5.67316	5.991	5.54699	5.26813	5.09357	5.15906	0.397227	-0.166236	0.115495	0.0172038	0.253143	0.352892	0.177231	0.933724	0.715648
Lotus japonicus similar to At1g62400: hypothetical protein	BM1386.36.2_at	6.02391	5.93566	6.03526	5.62792	6.04038	6.02264	5.85104	6.00278	5.54556	-0.101295	-0.198482	-0.149889	0.51911	0.221254	0.281287	0.728818	0.933724	0.670188
Lotus japonicus similar to At1g62400: hypothetical protein	BM1386.36_at	5.81926	5.57631	5.76015	5.26188	5.65867	5.76657	5.48543	5.60661	5.4984	-0.156198	-0.188424	-0.172311	0.295087	0.212818	0.190482	0.553986	0.933724	0.603125
Lotus japonicus similar to At1g12020: unknown protein	BM1386.38_at	8.13664	8.1149	8.23573	8.53011	8.40164	8.38788	8.34434	8.31033	8.30694	0.277451	0.158115	0.217783	0.0116966	0.105674	0.018849	0.157096	0.884724	0.354107
Lotus japonicus similar to At4g22290: putative protein	BM1386.4_at	7.91263	8.27358	7.96751	7.80162	8.05323	7.46497	7.95402	7.78927	7.62508	-0.277967	-0.261783	-0.269875	0.136228	0.157702	0.099849	0.385322	0.91092	0.522787
Lotus japonicus similar to At4g05530: unknown protein	BM1386.7.1_at	4.50767	4.74144	4.6549	4.561	4.30039	4.47804	4.656	4.50767	4.50767	-0.188191	-0.0775586	-0.132875	0.119446	0.496019	0.194158	0.362529	0.96317	0.606198
Lotus japonicus similar to At4g05530: unknown protein	BM1386.7_at	7.3715	7.40665	7.43593	7.71835	7.60246	7.60133	7.69955	7.66309	7.60988	0.236024	0.252817	0.244421	0.0218354	0.0158527	0.00911254	0.189636	0.617712	0.280303
Lotus japonicus similar to At3g20290: unknown protein	BM1386.8_at	8.06927	8.33643	7.59219	7.35862	7.79834	7.24093	7.59414	7.24959	7.59219	-0.533335	-0.520657	-0.526996	0.0349854	0.0385306	0.019757	0.226169	0.788253	0.358801
Lotus japonicus similar to Q9M548: (Q9M548) MODIFICATION METHYLASE (EC 2.1.1.73) (CYTOS	BM1551.1_at	7.90284	8.15183	8.15656	8.45354	8.43035	8.38928	8.01907	7.96093	8.21271	0.353983	-0.00617184	0.173906	0.01044	0.956336	0.100437	0.152561	0.998402	0.523187
Lotus japonicus similar to At5g22750: putative protein	BM1551.10_at	6.43387	6.33805	6.58424	6.57879	6.41709	6.54053	6.2874	6.53939	6.34003	0.0600809	-0.0631129	-0.00151604	0.598611	0.580602	0.987663	0.78379	0.973554	0.996303
Lotus japonicus similar to At1g27650: U2 snRNP auxiliary factor, putative	BM1551.13_at	7.51578	7.44313	7.336	7.51578	7.51578	7.58089	7.58248	7.48316	7.49018	0.105844	0.0869697	0.0964067	0.267371	0.356642	0.24511	0.528574	0.949853	0.64599
Lotus japonicus similar to At5g03740: histone deacetylase -like protein	BM1551.4_at	11.5726	11.778	11.9366	11.7256	12.1262	11.7557	11.9725	11.8192	11.7185	0.106738	0.0743166	0.0905271	0.479952	0.620237	0.48882	0.701126	0.978065	0.793951
Lotus japonicus similar to At5g22750: putative protein	BM1551.8_at	3.9035	4.0217	4.0893	3.97885	3.97885	3.80697	3.84887	3.97885	3.85417	-0.0832805	-0.110872	-0.0970763	0.420185	0.289948	0.285	0.656426	0.936451	0.673379
Lotus japonicus similar to At5g27760: unknown protein	BM1625.15_at	9.27339	7.76294	10.7501	10.1126	9.28833	11.8047	7.99601	9.44215	9.93992	1.13974	-0.136106	0.501815	0.217367	0.877591	0.516909	0.479464	0.993837	0.809538
Lotus japonicus similar to At3g56230: putative protein	BM1625.16_at	7.71644	7.85981	7.31555	6.40397	6.77881	6.54728	7.80456	6.54431	7.73925	-1.05391	-0.267893	-0.660903	0.00851902	0.41572	0.0381142	0.145634	0.957781	0.428232
Lotus japonicus similar to At3g56230: putative protein	BM1625.18_at	8.41686	8.51446	7.96712	6.8484	7.33713	7.05149	8.25221	7.26482	8.26338	-1.22047	-0.37268	-0.796576	0.00175453	0.212242	0.00909823	0.0909385	0.933724	0.280303
Lotus japonicus similar to At2g27020: 20S proteasome subunit C8 (PAG1 PRC8_ARATH)	BM1625.22_at	10.9345	11.0006	10.6481	10.9905	11.0296	10.8567	11.1849	10.9879	11.0129	0.0978758	0.200867	0.149372	0.434448	0.127634	0.183409	0.666882	0.898805	0.595635
Lotus japonicus similar to PSA3_SPIOL: (O24362) PROTEASOME SUBUNIT ALPHA TYPE 3 (EC 3.4	BM1625.25_at	10.6212	10.8804	10.4083	10.7081	10.6477	10.4757	10.982	10.545	10.8137	-0.0261853	0.143591	0.0587026	0.869255	0.377348	0.671426	0.936797	0.95322	0.880023
Lotus japonicus similar to At3g29460: hypothetical protein	BM1625.8_at	2.82295	3.0259	3.13352	2.79743	3.02065	2.91072	3.13945	3.17515	3.0259	-0.0845265	0.119375	0.0174245	0.470766	0.315418	0.861729	0.693879	0.942745	0.954951
Lotus japonicus similar to At5g20830: sucrose-UDP glucosyltransferase	BM1684.10_at	11.6089	11.6165	11.7264	11.9932	11.652	12.0696	11.7538	11.6344	11.6341	0.254299	0.0234776	0.138888	0.0668376	0.851576	0.22106	0.28383	0.991347	0.627833
Lotus japonicus similar to At3g43210: kinesin -like protein	BM1684.13_at	4.82656	4.94273	4.39252	3.88069	4.43138	4.61173	4.75698	4.15872	4.37277	-0.412672	-0.291119	-0.351895	0.109939	0.242357	0.114753	0.350251	0.933724	0.535146
Lotus japonicus similar to At2g03140: similar to late embryogenesis abundant proteins	BM1684.6_at	7.19102	7.2855	7.15199	7.06885	6.90798	7.0665	7.32813	6.9687	6.78295	-0.195058	-0.182909	-0.188984	0.196849	0.223619	0.153407	0.45797	0.933724	0.573021
Lotus japonicus similar to At4g14880: cytosolic O-acetylserine(thiol)lyase (EC 4.2.99.8)	BM1702.1_at	10.6687	10.3346	10.305	11.2111	10.6254	11.4849	10.6687	10.7229	10.6627	0.671051	0.248682	0.459866	0.00922342	0.251669	0.028123	0.147157	0.933724	0.395128
Lotus japonicus similar to At3g04910: putative mitogen activated protein kinase kinase	BM1702.12_at	9.14803	8.9078	9.54466	8.84653	9.02132	9.08248	8.91173	9.01046	8.9019	-0.216723	-0.258801	-0.237762	0.198469	0.131801	0.112584	0.460002	0.90223	0.533317
Lotus japonicus similar to At2g18630: unknown protein	BM1702.16_at	8.24121	8.17565	8.41126	8.23047	8.29237	8.43484	8.10436	8.26887	8.19482	0.0431872	-0.0866888	-0.0217508	0.689913	0.429568	0.815962	0.84053	0.958541	0.937253
Lotus japonicus similar to At3g04880: DNA-damage-repair toleration protein DRT102	BM1702.17_at	8.9974	8.81883	8.72039	8.82883	8.88573	8.33555	9.13407	8.98619	8.87026	-0.162169	0.151301	-0.00543399	0.335166	0.366922	0.969427	0.590348	0.9509	0.990886
Lotus japonicus similar to At1g54490: unknown protein	BM1702.3_at	6.5222	6.76979	6.73108	6.86545	6.86702	7.03829	6.53968	6.58837	6.7386	0.249228	-0.0521384	0.098545	0.0479897	0.643387	0.323226	0.252569	0.979801	0.697948
Lotus japonicus similar to At1g54500: unknown protein	BM1702.4_at	8	7.85814	8.00158	8	8.0493	7.55371	8.31394	7.97769	7.94062	-0.0855684	0.124174	0.0193028	0.598566	0.448857	0.8901	0.78379	0.959809	0.964722
Lotus japonicus similar to At5g28040: unknown protein	BM1702.6_s_at	6.53101	6.62788	6.70506	6.8927	6.5432	6.88236	6.61582	6.62119	6.62788	0.151432	0.000314537	0.0758733	0.219697	0.997873	0.464778	0.481731	0.999677	0.780913
Lotus japonicus similar to At1g54520: unknown protein	BM1702.9_at	8.617	8.56355	8.72666	8.74214	8.72053	8.74038	8.73342	8.84935	8.66125	0.0986127	0.112272	0.105442	0.313218	0.254863	0.21981	0.570946	0.933724	0.626622
Lotus japonicus similar to At2g47490: mitochondrial carrier like protein	BM1736.1_at	7.91228	8.1378	7.84754	8.328	8.14936	8.24195	7.82088	7.94463	7.88537	0.273894	-0.0822504	0.095822	0.0303095	0.45996	0.326231	0.214406	0.960229	0.700047
Lotus japonicus similar to At1g02780: ribosomal protein like (L19)	BM1736.11.1_at	4.32743	4.38915	5.00246	4.75104	4.8652	4.91343	4.15313	4.36616	4.2604	0.270211	-0.313118	-0.0214534	0.1513	0.10262	0.8888	0.403557	0.883171	0.964608
Lotus japonicus similar to At2g47500: kinesin heavy chain like protein	BM1736.2_at	5.63105	5.7347	5.67852	5.07388	5.49775	5.42449	5.50829	5.03729	5.48903	-0.349388	-0.336556	-0.342972	0.0538945	0.0615225	0.0332286	0.262102	0.846896	0.4135
Lotus japonicus similar to At2g47500: kinesin heavy chain like protein	BM1736.4.1_at	7.66643	7.81661	7.49282	7.17398	7.23082	8.1695	7.38484	7.24002	7.30894	-0.133852	-0.34735	-0.240601	0.59044	0.181671	0.276686	0.778773	0.919002	0.667932
Lotus japonicus similar to At2g47500: kinesin heavy chain like protein	BM1736.4_at	4.81039	4.96881	4.71023	4.71023	4.51535	5.00672	4.71023	3.91667	4.43273	-0.0857105	-0.4766	-0.281155	0.685729	0.0453331	0.147979	0.838331	0.811334	0.568959
Lotus japonicus similar to At5g49910: heat shock protein 70 (Hsc70-7)	BM1736.5_at	8.65464	8.6135	8.52229	8.30229	8.59912	8.50065	8.66281	8.67202	8.57356	-0.129455	0.0393155	-0.0450698	0.241639	0.712199	0.626349	0.503976	0.98469	0.861768
Lotus japonicus similar to At2g40940: ethylene response sensor (ERS)	BM1736.6_at	9.86734	9.59045	9.76022	9.58215	9.92845	9.48299	9.58957	9.87689	9.70296	-0.0748073	-0.0161978	-0.0455025	0.612544	0.912053	0.721046	0.793281	0.995794	0.899339
Lotus japonicus similar to At1g02780: ribosomal protein like (L19)	BM1736.7_at	10.2139	10.332	10.1682	9.92863	10.2379	10.0255	10.1269	10.1269	10.0989	-0.174057	-0.120503	-0.14728	0.130996	0.279562	0.138964	0.378215	0.935737	0.56002
Lotus japonicus similar to At2g30580: C3HC4 zinc finger like protein	chr1.BM1697.16_at	6.45613	6.24351	6.54723	6.38894	6.47321	6.53036	6.63863	6.5539	6.58997	0.0485472	0.178545	0.113546	0.651111	0.119709	0.23841	0.81717	0.893053	0.641102
Lotus japonicus similar to At2g30580: C3HC4 zinc finger like protein	chr1.BM1697.16_s_at	6.79821	6.66627	6.5712	6.56298	6.72824	6.66627	6.82157	6.91036	6.49075	-0.0260599	0.0623347	0.0181374	0.84331	0.638156	0.873734	0.922514	0.979801	0.958762
Lotus japonicus similar to At1g67230: unknown protein	chr1.BM1697.18_at	8.57184	8.67685	8.49347	8.35019	8.51673	8.2414	8.66198	8.3473	8.45898	-0.211278	-0.0912999	-0.151289	0.108652	0.461079	0.17493	0.348146	0.96039	0.58853
Lotus japonicus similar to At1g78660: unknown protein	chr1.BM1732.0.1_x_at	5.04439	4.9587	5.03776	4.99951	4.85586	5.05136	5.10241	5.35781	4.89331	-0.0447065	0.104228	0.0297609	0.732509	0.432351	0.792478	0.864941	0.95882	0.927785
Lotus japonicus similar to At5g01450: putative protein	chr1.BM1732.13.2_at	5.29035	5.02386	4.94359	5.02386	4.99814	5.02386	4.7308	5.25518	5.02386	-0.0706464	-0.0826522	-0.0766493	0.640638	0.585845	0.560075	0.809913	0.974497	0.830382
Lotus japonicus similar to At5g27430: signal peptidase	chr1.BM1732.16.1_at	2.78395	2.7223	2.78395	2.8813	2.73861	2.78395	2.77843	2.99607	2.52987	0.0378868	0.00471882	0.0213028	0.765843	0.970335	0.846449	0.883078	0.998402	0.948573
Lotus japonicus similar to Q9AYM5: (Q9AYM5) CPRD49 PROTEIN	chr1.BM1732.18_at	7.06082	7.16463	6.69397	5.44428	7.55211	6.81227	6.25721	6.87834	6.74758	-0.37026	-0.345431	-0.357846	0.431577	0.462067	0.382151	0.664921	0.960605	0.73164
Lotus japonicus similar to At3g11200: putative nucleic acid binding protein	chr1.BM1732.5_at	8.26995	8.38636	8.25996	8.28149	8.25691	8.33884	8.61352	8.23028	8.25078	-0.0130107	0.0594361	0.0232127	0.915046	0.628288	0.826238	0.959349	0.979166	0.941281
Lotus japonicus similar to At5g01390: heat shock protein 40-like	chr1.BM1732.8_at	8.52906	8.54135	8.46621	8.67319	8.59858	8.62818	8.67669	8.54135	8.48816	0.121111	0.0565278	0.0888193	0.208443	0.542705	0.280729	0.470174	0.969906	0.669582
Lotus japonicus similar to At2g30280: unknown protein	chr1.CM0001.1.2_at	7.8461	8.02565	7.84276	7.84276	7.89323	7.64572	7.84276	7.79492	7.73763	-0.110932	-0.113066	-0.111999	0.312049	0.303373	0.243359	0.569857	0.939209	0.645311
Lotus japonicus similar to At2g30280: unknown protein	chr1.CM0001.1_s_at	7.81556	7.83307	7.85755	7.49925	7.81609	7.47794	7.67758	7.60411	7.71349	-0.237633	-0.170334	-0.203983	0.0584348	0.154682	0.0602757	0.270002	0.910795	0.470512
Lotus japonicus similar to At2g30280: unknown protein	chr1.CM0001.1_x_at	7.14646	7.34685	7.18196	7.05012	7.2637	6.82738	7.14646	7.14646	7.07757	-0.178023	-0.101594	-0.139808	0.18249	0.430909	0.222632	0.440105	0.95882	0.628431
Lotus japonicus similar to At2g30280: unknown protein	chr1.CM0001.14_at	6.45122	6.53067	6.53639	6.26371	6.53389	6.29343	6.35727	6.23848	6.21858	-0.142416	-0.234653	-0.188534	0.199631	0.0486095	0.0635512	0.461075	0.824316	0.474821
Lotus japonicus similar to At5g40470: unknown protein	chr1.CM0001.16_at	6.87501	6.81435	6.88189	6.81173	6.7523	6.5807	6.95431	7.15547	6.83478	-0.142172	0.124439	-0.00886622	0.233777	0.29282	0.928756	0.49625	0.937891	0.978061
Lotus japonicus similar to At5g40500: unknown protein	chr1.CM0001.22_at	7.27225	7.15894	7.25434	7.52499	7.25606	7.51456	7.25505	7.27991	7.16288	0.20336	0.00410568	0.103733	0.0811578	0.969217	0.276973	0.306003	0.998402	0.667932
Lotus japonicus similar to At5g40530: unknown protein	chr1.CM0001.28.1_at	7.54132	7.63946	7.3797	7.51073	7.664	7.18443	7.46199	7.51351	7.51351	-0.0671101	-0.0238243	-0.0454672	0.626904	0.86217	0.702987	0.802074	0.991609	0.892722
Lotus japonicus hypothetical protein	chr1.CM0001.28_at	7.91228	8.13258	7.66286	7.73797	8.13093	7.90149	7.98528	7.90308	7.71859	0.0208866	-0.033592	-0.00635272	0.893444	0.829573	0.962462	0.949511	0.991347	0.988814
Lotus japonicus similar to At2g30280: unknown protein	chr1.CM0001.3.2_at	4.92819	4.68012	4.53239	4.5247	4.61409	4.03591	4.53239	4.52171	4.63617	-0.321996	-0.150143	-0.236069	0.0826904	0.386157	0.132744	0.308345	0.954594	0.552436
Lotus japonicus similar to At3g09930: putative lipase acylhydrolase	chr1.CM0001.33.1_at	5.93346	6.56976	5.23958	5.42352	5.36516	5.97405	5.93346	5.68046	6.53715	-0.326691	0.136093	-0.0952987	0.366653	0.701291	0.756095	0.616456	0.984256	0.914258
Lotus japonicus similar to KPK1_PHAVU: (P15792) PROTEIN KINASE PVPK-1 (EC 2.7.1.-)	chr1.CM0001.33_at	8.65387	8.53068	8.49034	8.2632	8.37363	8.32824	8.65218	8.3437	8.43313	-0.236606	-0.0819625	-0.159284	0.0543228	0.462901	0.119616	0.262911	0.960605	0.540223
Lotus japonicus similar to At5g14480: putative protein	chr1.CM0001.36_at	6.95813	7.03965	6.86711	6.89539	6.91437	6.70821	7.17603	6.89157	6.99339	-0.115644	0.0653635	-0.0251405	0.323904	0.569747	0.799202	0.580905	0.971963	0.930048
Lotus japonicus similar to Q41419: (Q41419) SUCROLYTIC ENZYME FERREDOXIN HOMOLOG	chr1.CM0001.37.1_at	9.46165	9.60806	9.28799	9.79959	9.74126	9.38919	9.90291	9.71174	9.92933	0.190779	0.395427	0.293103	0.204422	0.0196293	0.0382643	0.46577	0.654316	0.428232
Lotus japonicus similar to At5g40510: sucrose cleavage protein -like	chr1.CM0001.37_at	9.27993	9.21532	8.91724	9.39827	9.3207	9.32774	9.53652	9.34973	9.46942	0.211407	0.314395	0.262901	0.100447	0.0236047	0.0275096	0.337205	0.700314	0.392143
Lotus japonicus similar to At1g52150: unknown protein	chr1.CM0001.48_s_at	7.67901	7.99252	7.62786	7.49531	7.78079	7.29396	7.72859	7.3774	7.48286	-0.243111	-0.23685	-0.23998	0.164152	0.174129	0.118379	0.418206	0.918808	0.5391
Lotus japonicus similar to At3g27560: putative protein kinase, ATN1	chr1.CM0001.51_at	7.74154	7.76321	7.67171	8.05582	7.7807	8.35656	7.59429	7.65736	7.58949	0.338872	-0.111771	0.11355	0.0366892	0.439222	0.367259	0.23004	0.95895	0.723084
Lotus japonicus similar to At5g40550: putative protein	chr1.CM0001.56_at	7.91917	7.89891	7.87327	8.07479	7.78028	7.93565	8.12995	7.9786	7.8678	0.0331227	0.0949981	0.0640604	0.769497	0.408934	0.516985	0.885009	0.955765	0.809567
Lotus japonicus similar to At5g14450: early nodule-specific protein - like	chr1.CM0001.57_at	7.74853	7.63891	7.26743	7.45495	7.65908	7.50968	8.13241	7.65908	7.76943	-0.0103879	0.302018	0.145815	0.950467	0.0964677	0.327656	0.975325	0.87512	0.701058
Lotus japonicus similar to At5g40470: unknown protein	chr1.CM0001.6_at	6.2772	6.16898	6.2772	6.4313	6.17236	6.24178	6.50594	6.41273	6.2772	0.0406867	0.157499	0.0990929	0.711537	0.173808	0.311105	0.853706	0.918484	0.690272
Lotus japonicus similar to At5g14450: early nodule-specific protein - like	chr1.CM0001.60_at	6.97571	7.17195	5.90639	6.07707	6.41709	6.32825	6.26402	6.44572	6.55304	-0.41055	-0.263757	-0.337154	0.188729	0.384637	0.210437	0.44776	0.954594	0.618022
Lotus japonicus similar to At1g74040: 2-isopropylmalate synthase like protein	chr1.CM0001.63_at	12.1574	11.823	10.5289	9.91127	9.41998	9.21175	12.1846	11.606	12.1155	-1.98877	0.465618	-0.761574	0.000642822	0.261352	0.0500255	0.0678564	0.933724	0.452374
Lotus japonicus similar to At5g13750: transporter-like protein	chr1.CM0001.70.2_at	6.69805	6.77928	4.59736	5.56941	5.53304	4.93567	6.99406	6.21182	7.04516	-0.678855	0.725452	0.0232986	0.236498	0.208342	0.960996	0.498791	0.932183	0.98849
Lotus japonicus similar to At1g74040: 2-isopropylmalate synthase like protein	chr1.CM0001.70_at	11.3251	11.0766	10.8974	10.0307	10.4856	9.92433	11.2545	10.8143	11.0426	-0.952827	-0.0625611	-0.507694	0.000575554	0.740468	0.0109071	0.0651226	0.986115	0.297656
Lotus japonicus similar to LEU1_SOYBN: (Q39891) PROBABLE 2-ISOPROPYLMALATE SYNTHASE (EC	chr1.CM0001.71_at	11.1607	11.1594	10.93	9.90741	10.6659	9.44567	11.3729	10.8046	11.3413	-1.077	0.0895713	-0.493715	0.00433516	0.759747	0.0759436	0.118654	0.987319	0.496255
Lotus japonicus similar to LEU1_SOYBN: (Q39891) PROBABLE 2-ISOPROPYLMALATE SYNTHASE (EC	chr1.CM0001.71_s_at	10.7752	10.6568	9.65179	8.61524	9.11327	8.22944	11.0426	10.1297	11.0266	-1.7086	0.371734	-0.668433	0.00117282	0.335087	0.0637496	0.0796832	0.946748	0.475129
Lotus japonicus similar to At1g70610: transporter associated with antigen processing-like protein (TAP1)	chr1.CM0001.8.1_at	4.55028	4.58382	4.59792	4.58382	4.64517	4.48439	4.43931	4.58382	4.58382	-0.00621657	-0.0416942	-0.0239554	0.946866	0.656724	0.767374	0.97392	0.979801	0.918898
Lotus japonicus similar to At1g70610: transporter associated with antigen processing-like protein (TAP1)	chr1.CM0001.8_at	5.37291	5.39873	5.37291	5.26878	5.39957	5.38589	5.37291	5.18551	5.59758	-0.0300987	0.00381888	-0.0131399	0.799851	0.97429	0.898158	0.901384	0.998565	0.96779
Lotus japonicus similar to TG21_TOBAC: (O24160) TGACG-SEQUENCE SPECIFIC DNA-BINDING PRO	chr1.CM0009.11.1_at	9.02824	9.02404	9.0115	9.26603	9.28845	9.10127	8.97637	9.08609	9.06807	0.197324	0.0222504	0.109787	0.0575353	0.81149	0.195376	0.268406	0.991347	0.607169
Lotus japonicus similar to At2g41200: unknown protein	chr1.CM0009.20_at	7.63656	7.68518	7.11137	7.03149	7.06007	7.25225	7.47401	7.27121	7.37995	-0.363099	-0.102644	-0.232872	0.0472367	0.531973	0.123012	0.251118	0.967177	0.542958
Lotus japonicus similar to At5g04140: ferredoxin-dependent glutamate synthase	chr1.CM0009.24_at	10.1615	10.367	10.9192	10.65	10.5795	9.8642	10.3807	10.3292	10.2831	-0.117992	-0.151565	-0.134779	0.634953	0.543663	0.53315	0.806508	0.969936	0.81702
Lotus japonicus hypothetical protein	chr1.CM0009.28.1_at	5.29442	5.32441	5.5304	5.50105	5.32441	5.0957	5.23886	5.36098	5.02331	-0.0760199	-0.175359	-0.125689	0.5959	0.236733	0.32141	0.782334	0.933724	0.696839
Lotus japonicus similar to At3g10210: unknown protein	chr1.CM0009.34_s_at	9.25256	9.20625	9.49993	9.29823	9.17867	9.65135	9.29311	9.16921	9.03926	0.0565036	-0.152387	-0.0479416	0.707486	0.323503	0.713105	0.85115	0.945577	0.896555
Lotus japonicus similar to At1g09970: leucine-rich repeat receptor-like kinase At1g09970	chr1.CM0009.43_at	5.97331	5.56052	5.90641	6.46302	6.13636	6.39787	6.19872	6.27735	6.00278	0.519001	0.346204	0.432603	0.00591278	0.0404389	0.00729839	0.131596	0.796618	0.26861
Lotus japonicus similar to At2g14260: proline iminopeptidase	chr1.CM0009.44_at	9.52396	9.46098	9.46491	9.88324	9.7469	9.59745	9.64955	9.60281	9.4615	0.259249	0.0880047	0.173627	0.0342555	0.418874	0.0858474	0.224699	0.957781	0.506334
Lotus japonicus similar to At3g10210: unknown protein	chr1.CM0009.48_at	8.76822	8.85655	9.07147	8.90609	8.69893	8.90969	8.65855	8.69687	8.67021	-0.0605105	-0.223538	-0.142024	0.593926	0.0717418	0.168536	0.781189	0.85354	0.584553
Lotus japonicus similar to At4g18590: pollen-specific protein - like	chr1.CM0010.11_at	6.76273	7.01359	6.62626	6.54263	6.95409	6.60072	7.10131	6.57887	6.43052	-0.101715	-0.0972971	-0.099506	0.613725	0.628994	0.569333	0.793902	0.979471	0.836152
Lotus japonicus similar to At4g18590: pollen-specific protein - like	chr1.CM0010.11_x_at	7.24709	7.4695	7.0543	7.00406	7.36705	6.99022	7.31754	7.15885	6.72996	-0.136522	-0.18818	-0.162351	0.472861	0.32875	0.330488	0.695448	0.946729	0.70335
Lotus japonicus similar to At3g52660: putative RNA binding protein	chr1.CM0010.13_s_at	7.15661	7.17503	7.34395	7.27518	7.57423	7.17503	7.14533	6.81298	7.17503	0.116284	-0.180752	-0.032234	0.434376	0.235413	0.799275	0.666882	0.933724	0.930048
Lotus japonicus similar to At3g52660: putative RNA binding protein	chr1.CM0010.15_s_at	8.08523	8.10366	8.41619	8.39163	8.51413	8.56533	8.11611	8.23314	8.20977	0.288668	-0.0153535	0.136657	0.0325581	0.89604	0.20066	0.220413	0.994239	0.611186
Lotus japonicus similar to At2g36220: unknown protein	chr1.CM0010.17_at	8.66761	8.81359	8.93587	9.00067	9.08726	9.05712	8.9621	8.93145	8.90637	0.242658	0.127616	0.185137	0.0325311	0.216637	0.0531708	0.220399	0.933724	0.455494
Lotus japonicus similar to At5g03870: putative protein	chr1.CM0010.18_at	6.43387	6.84141	6.36969	5.96759	6.36618	5.85441	6.26474	5.53048	6.42757	-0.485594	-0.474062	-0.479828	0.080681	0.0869557	0.0514806	0.305442	0.8615	0.453672
Lotus japonicus similar to At3g10120: unknown protein	chr1.CM0010.20_at	9.3202	9.85261	9.80931	9.58242	10.1356	9.39672	9.60868	9.37869	9.17996	0.0442051	-0.271594	-0.113695	0.844799	0.247211	0.564365	0.923253	0.933724	0.83284
Lotus japonicus similar to At3g10130: unknown protein	chr1.CM0010.22_at	7.72475	7.68155	7.71737	7.61842	7.79809	7.38137	7.88044	7.74612	7.43412	-0.108595	-0.0209918	-0.0647935	0.468252	0.886832	0.614436	0.691891	0.994239	0.855949
Lotus japonicus similar to At5g03905: unknown protein	chr1.CM0010.27_at	8.49803	8.62732	8.50511	8.8186	8.64749	8.99477	8.67749	8.64749	8.67323	0.276803	0.122589	0.199696	0.0295308	0.281647	0.0597613	0.212722	0.935737	0.469679
Lotus japonicus similar to At2g26060: unknown protein	chr1.CM0010.28_at	8.75006	8.74295	9.31652	8.85351	8.93994	9.23018	8.63521	8.69019	8.69224	0.0713715	-0.263962	-0.0962951	0.681222	0.15111	0.525056	0.835931	0.90889	0.81345
Lotus japonicus similar to At3g52740: putative protein	chr1.CM0010.29_at	6.32411	6.28188	7.59794	7.35918	6.63482	7.86537	6.5452	6.6628	6.38816	0.551812	-0.202593	0.17461	0.187744	0.613218	0.614895	0.446378	0.976102	0.856295
Lotus japonicus similar to At2g36250: chloroplast division protein AtFtsZ2-1 (AtFtsZ2-1)	chr1.CM0010.30_at	8.47425	8.54254	8.62365	8.5239	8.66011	8.43296	8.6296	8.62168	8.50068	-0.00782237	0.0371732	0.0146754	0.938389	0.714409	0.867105	0.969878	0.984871	0.956668
Lotus japonicus similar to At2g16710: putative HesB-like protein	chr1.CM0010.31_at	7.7048	7.72643	7.32562	7.80235	7.64633	7.67714	7.85735	7.51461	7.42768	0.122994	0.014268	0.0686311	0.43291	0.926209	0.609621	0.665818	0.996972	0.854063
Lotus japonicus similar to Q9XGS4: (Q9XGS4) CEN-LIKE PROTEIN FDR1	chr1.CM0010.35_s_at	9.92546	10.0437	9.89937	9.93524	9.89937	10.1583	9.15119	9.79609	8.84051	0.0414642	-0.693567	-0.326051	0.850097	0.0100363	0.111385	0.925591	0.534329	0.531772
Lotus japonicus similar to At3g52820: purple acid phosphatase (PAP22)	chr1.CM0010.42_at	7.41768	7.11165	7.21586	5.40681	6.18138	5.58732	7.38163	6.75349	6.86362	-1.52323	-0.248814	-0.886022	8.78401e-05	0.29966	0.00146116	0.0361125	0.938848	0.142926
Lotus japonicus hypothetical protein	chr1.CM0010.5_at	5.37291	4.73749	5.47257	5.13857	5.78087	4.82719	5.14246	4.87257	5.13857	0.0545535	-0.143124	-0.0442853	0.839864	0.598567	0.84975	0.920935	0.97477	0.94976
Lotus japonicus similar to At5g40820: AtRAD3 (dbj|BAA92828.1)	chr1.CM0010.6.2_at	4.89358	4.79893	4.89895	4.49057	5.05805	4.83244	4.76101	4.86595	4.7629	-0.0701339	-0.0672015	-0.0686677	0.626059	0.640378	0.582424	0.801454	0.979801	0.841694
Lotus japonicus similar to O82458: (O82458) RAC GTPASE ACTIVATING PROTEIN 1	chr1.CM0010.8_s_at	8.76816	8.76077	8.80739	8.56104	8.67168	8.27047	9.05942	8.61709	8.65689	-0.277708	-0.000970011	-0.139339	0.0914423	0.994875	0.301911	0.323273	0.999677	0.684817
Lotus japonicus similar to At5g03940: signal recognition particle 54CP protein precursor	chr1.CM0010.9_at	7.39587	7.10293	8.00216	7.3057	7.60556	7.13655	7.2288	7.57834	7.49962	-0.151047	-0.0647295	-0.107888	0.520423	0.780892	0.59465	0.729677	0.988335	0.847225
Lotus japonicus similar to At5g03430: unknown protein	chr1.CM0012.1_at	6.78618	6.96461	6.75317	6.99787	6.95431	6.88538	6.94539	6.91589	7.1548	0.111203	0.170707	0.140955	0.318127	0.13929	0.156408	0.57553	0.9036	0.575314
Lotus japonicus hypothetical protein	chr1.CM0012.14.1_s_at	7.68081	7.49398	8.09821	7.5444	7.39526	7.59291	7.36738	7.33476	7.65311	-0.246809	-0.305915	-0.276362	0.164589	0.0935781	0.0822241	0.418623	0.872626	0.503839
Lotus japonicus similar to At5g03450: unknown protein	chr1.CM0012.18_at	6.54104	6.70482	6.60172	6.32178	6.49912	6.20576	6.53411	6.35808	6.42504	-0.273634	-0.176779	-0.225206	0.0317422	0.135079	0.0390215	0.217881	0.90223	0.429694
Lotus japonicus similar to At5g03450: unknown protein	chr1.CM0012.19.1_s_at	4.19991	4.31912	4.249	3.47313	4.39839	3.30438	4.2097	3.97804	3.96727	-0.530708	-0.204337	-0.367522	0.0608572	0.43057	0.120848	0.274544	0.958817	0.540704
Lotus japonicus similar to At2g26670: heme oxygenase 1 (HO1)	chr1.CM0012.19_at	5.82998	5.69853	5.6862	5.45587	5.79595	5.62343	5.68277	5.74244	5.59612	-0.113155	-0.0644611	-0.088808	0.332383	0.573774	0.377419	0.588191	0.972372	0.729208
Lotus japonicus similar to At2g36870: putative xyloglucan endo-transglycosylase	chr1.CM0012.2_s_at	8.55462	7.82804	8.2899	7.4556	7.90121	7.77878	8.11951	7.72269	7.76499	-0.512324	-0.355124	-0.433724	0.0329426	0.114847	0.0361363	0.220866	0.890286	0.423191
Lotus japonicus similar to At5g03450: unknown protein	chr1.CM0012.22_s_at	5.92124	6.09241	5.59621	5.46919	5.3034	5.24138	5.55082	5.59621	5.42391	-0.531965	-0.346302	-0.439134	0.00382948	0.0328935	0.00505355	0.114931	0.754351	0.232665
Lotus japonicus similar to At5g41590: putative protein	chr1.CM0012.25.1_s_at	8.17734	8.21698	8.45477	8.602	8.05434	8.33096	8.17109	8.26846	8.25813	0.0460711	-0.0504706	-0.00219978	0.758427	0.736321	0.986434	0.87843	0.986115	0.995871
Lotus japonicus similar to At5g03455: unknown protein	chr1.CM0012.34_at	10.4719	10.4662	10.7846	10.6933	10.4344	10.6856	10.514	10.5137	10.2932	0.0302066	-0.133918	-0.0518558	0.820648	0.327825	0.654554	0.912199	0.946729	0.8739
Lotus japonicus similar to At2g36840: unknown protein	chr1.CM0012.37_at	7.00262	7.0827	6.88697	7.07075	7.03438	6.85667	7.16987	7.07102	7.08131	-0.00349519	0.116637	0.0565711	0.972834	0.272806	0.52929	0.987055	0.933901	0.815317
Lotus japonicus similar to At2g39210: nodulin-like protein	chr1.CM0012.39_at	5.43958	5.24271	5.01657	5.31459	5.47758	5.02911	5.33292	5.3369	5.29063	0.0408028	0.0871961	0.0639994	0.782679	0.558645	0.619143	0.89205	0.971458	0.858418
Lotus japonicus similar to At5g03450: unknown protein	chr1.CM0012.4_s_at	7.3017	7.42075	7.21327	7.09535	7.25404	6.8892	7.31298	7.17553	6.90434	-0.232374	-0.180956	-0.206665	0.128035	0.224102	0.119317	0.374237	0.933724	0.539865
Lotus japonicus similar to At1g49490: hypothetical protein	chr1.CM0012.43_x_at	4.10609	4.83631	5.08146	5.45508	5.97176	4.9992	4.84266	3.99794	4.51413	0.800726	-0.223044	0.288841	0.0370986	0.512647	0.334773	0.230734	0.965177	0.705708
Lotus japonicus similar to At2g21170: putative triosephosphate isomerase	chr1.CM0012.44.1_at	8.88032	8.85651	8.91896	8.85576	8.98349	8.91259	9.15903	8.93689	9.01988	0.0320149	0.153336	0.0926752	0.740163	0.135979	0.282517	0.8689	0.90223	0.671879
Lotus japonicus similar to At2g21170: putative triosephosphate isomerase	chr1.CM0012.48.1_at	10.2696	10.2608	10.4757	10.4889	10.5373	10.498	10.3603	10.2563	10.2556	0.172693	-0.044649	0.064022	0.101728	0.648533	0.455116	0.339326	0.979801	0.774493
Lotus japonicus similar to Q9LKJ6: (Q9LKJ6) WATER-SELECTIVE TRANSPORT INTRINSIC MEMBRAN	chr1.CM0012.53_s_at	13.4724	13.362	13.288	13.3086	13.1428	13.2178	13.4434	13.2429	13.4017	-0.151075	-0.0114862	-0.0812805	0.167356	0.911549	0.375001	0.421869	0.995714	0.72756
Lotus japonicus similar to Q40206: (Q40206) RAB1X	chr1.CM0012.57_s_at	9.01621	8.78201	8.67642	8.08763	8.50952	7.94127	8.82975	8.33655	8.6044	-0.645413	-0.234648	-0.44003	0.0061314	0.227196	0.0205958	0.133492	0.933724	0.361322
Lotus japonicus similar to At3g09920: putative phosphatidylinositol-4-phosphate 5-kinase	chr1.CM0012.58_at	7.07177	6.95431	7.57734	7.35862	7.57343	6.96278	7.09002	7.36544	7.31643	0.0971353	0.0561557	0.0766455	0.639054	0.78538	0.668794	0.808819	0.988947	0.879092
Lotus japonicus similar to At2g36870: putative xyloglucan endo-transglycosylase	chr1.CM0012.6.1_s_at	7.46416	6.8474	7.30438	6.59178	6.81848	7.02608	6.8474	6.70747	6.61248	-0.393205	-0.482864	-0.438034	0.0512651	0.0221824	0.0179209	0.257752	0.681113	0.348854
Lotus japonicus similar to At3g21540: WD repeat like protein	chr1.CM0012.60_at	8.23314	8.34269	8.59144	8.22083	8.25739	8.17532	8.30535	8.19255	8.02401	-0.171242	-0.215121	-0.193182	0.187539	0.106844	0.0962076	0.446201	0.884724	0.517716
Lotus japonicus similar to At2g36810: unknown protein	chr1.CM0012.63_at	6.0495	6.05674	6.01386	6.06759	6.31742	5.81475	6.0495	5.87258	6.096	0.0265576	-0.0340059	-0.00372416	0.846265	0.804065	0.974928	0.924063	0.991347	0.992442
Lotus japonicus similar to At2g36810: unknown protein	chr1.CM0012.71.1_at	6.99975	7.10398	7.10398	7.36989	7.31001	7.26909	7.01134	7.0189	6.77331	0.247096	-0.134714	0.0561911	0.035371	0.210128	0.531811	0.227159	0.932376	0.816264
Lotus japonicus similar to At2g36810: unknown protein	chr1.CM0012.71_at	6.42539	6.39267	6.49816	6.41928	6.69882	6.47151	6.43706	6.21799	6.37328	0.0911283	-0.0959628	-0.00241722	0.422371	0.399121	0.980019	0.657993	0.954594	0.994392
Lotus japonicus similar to At2g36810: unknown protein	chr1.CM0012.75_at	5.91003	5.62692	5.95221	5.38682	5.94672	5.72867	5.72867	5.25703	5.47284	-0.142317	-0.343541	-0.242929	0.439991	0.0831126	0.145912	0.670996	0.860539	0.566567
Lotus japonicus similar to At2g36800: putative glucosyl transferase	chr1.CM0012.80_at	5.24353	5.02105	5.01931	5.61627	5.13455	4.7445	6.31117	5.53244	5.72462	0.0704792	0.761447	0.415963	0.783011	0.0135571	0.0853463	0.892201	0.593904	0.506334
Lotus japonicus similar to Q9FVI7: (Q9FVI7) PUTATIVE SERINE THREONINE KINASE GDBRPK (FR	chr1.CM0016.13.1_at	7.44671	7.34753	7.50526	7.38223	7.44671	7.53851	7.53626	7.44671	7.36162	0.0226539	0.0150309	0.0188424	0.81788	0.878462	0.824948	0.910979	0.99398	0.940416
Lotus japonicus similar to BAB47119: (BAB47119) 14-3-3 PROTEIN	chr1.CM0016.15_at	12.2554	12.3623	11.917	12.0309	12.2194	11.947	12.3707	12.0749	12.3116	-0.112485	0.0741365	-0.0191744	0.455109	0.619312	0.881271	0.682893	0.978065	0.961759
Lotus japonicus similar to At1g22450: Subunit 6b of cytochrome c oxidase	chr1.CM0016.16_at	10.2399	10.3568	10.1555	10.0816	10.1886	10.2148	10.2425	10.1132	10.211	-0.0890722	-0.0618272	-0.0754497	0.374073	0.532397	0.384162	0.622658	0.967502	0.73241
Lotus japonicus similar to TL29_LYCES: (Q9THX6) PUTATIVE L-ASCORBATE PEROXIDASE, CHLORO	chr1.CM0016.20_at	9.51315	9.31334	10.0775	9.80862	10.0314	9.24736	9.39401	9.75234	9.64718	0.0611088	-0.0368323	0.0121382	0.807091	0.882864	0.955263	0.904395	0.994239	0.986703
Lotus japonicus similar to At1g22460: Similar to auxin-independent growth promoter	chr1.CM0016.21_at	6.80701	6.80581	6.92861	6.70288	6.91707	6.52691	6.72496	6.55474	6.56971	-0.131523	-0.23067	-0.181097	0.293515	0.0822389	0.109992	0.552475	0.859569	0.530308
Lotus japonicus similar to At1g22460: Similar to auxin-independent growth promoter	chr1.CM0016.21_s_at	7.94908	8.02575	8.06891	7.59766	7.99414	7.77827	7.73889	7.92773	7.91322	-0.224556	-0.154629	-0.189593	0.0924073	0.226925	0.0996168	0.324794	0.933724	0.522787
Lotus japonicus similar to At1g22410: Putative phospho-2-dehydro-3-deoxyheptonate aldolase 1 precursor	chr1.CM0016.7_at	12.2902	12.2394	12.1595	12.3288	12.1607	12.2954	12.207	12.322	12.2988	0.0319419	0.0462377	0.0390898	0.736982	0.628084	0.63618	0.867267	0.979166	0.865307
Lotus japonicus similar to O64410: (O64410) CYTOCHROME P450 MONOOXYGENASE (FRAGMENT)	chr1.CM0016.8_at	6.67111	6.63407	6.61486	6.56325	6.61486	6.60366	6.49175	6.61486	6.58384	-0.0460954	-0.0765321	-0.0613138	0.594111	0.383021	0.418209	0.781238	0.953902	0.75337
Lotus japonicus similar to At2g20980: hypothetical protein	chr1.CM0017.11_at	5.36569	5.41099	4.90166	5.31459	5.46353	5.31459	5.31459	4.86725	5.31459	0.138121	-0.0606399	0.0387407	0.438792	0.730266	0.798923	0.670214	0.98559	0.929985
Lotus japonicus similar to At3g51300: rac-like GTP binding protein Arac11	chr1.CM0017.2_at	9.33523	9.66749	9.27444	9.01117	9.46265	8.74972	9.28763	9.22236	9.27444	-0.351212	-0.164242	-0.257727	0.0830931	0.385542	0.132958	0.308924	0.954594	0.552436
Lotus japonicus similar to At4g38580: farnesylated protein (ATFP6)	chr1.CM0017.25_at	11.675	11.6326	11.9271	11.3281	11.6859	11.285	11.4095	11.6807	11.5337	-0.311894	-0.203582	-0.257738	0.0545219	0.182982	0.0642649	0.263156	0.919031	0.476548
Lotus japonicus similar to At4g35070: unknown protein	chr1.CM0017.30_at	6.04808	5.88104	7.0114	8.1092	6.44617	9.0156	5.98537	6.39302	6.16344	1.54348	-0.132898	0.705291	0.0237097	0.819999	0.185074	0.195253	0.991347	0.597338
Lotus japonicus similar to At5g27730: unknown protein	chr1.CM0017.35_at	7.59267	7.3395	7.64473	7.63813	7.95167	7.69896	7.64473	7.59992	7.64473	0.237284	0.104159	0.170721	0.0789973	0.40695	0.134226	0.302517	0.95547	0.553955
Lotus japonicus similar to At4g35100: plasma membrane intrinsic protein PIP3	chr1.CM0017.36_at	10.6923	10.7035	10.1708	9.91669	9.94562	9.75594	10.5674	10.0255	10.381	-0.649448	-0.197576	-0.423512	0.00596601	0.30404	0.0245979	0.131969	0.939252	0.376615
Lotus japonicus similar to At5g39740: ribosomal protein L5 - like	chr1.CM0017.39_at	10.4446	10.8368	10.0815	9.84586	10.4695	10.0092	10.1215	10.1554	10.2369	-0.34611	-0.283048	-0.314579	0.131939	0.208394	0.116083	0.378927	0.932183	0.536393
Lotus japonicus similar to At5g06120: human RAN binding protein 16-like	chr1.CM0017.41_at	7.39013	7.44368	7.50936	7.39013	7.36544	7.39013	7.47109	7.39013	7.15963	-0.0658222	-0.107438	-0.08663	0.538251	0.323654	0.356357	0.742598	0.945577	0.717445
Lotus japonicus similar to At3g48730: glutamate-1-semialdehyde aminotransferase	chr1.CM0017.42_at	9.29826	9.11304	9.44826	9.29737	9.37723	9.69892	9.49093	9.37723	9.30665	0.171322	0.105085	0.138204	0.238165	0.458131	0.2694	0.500594	0.960229	0.663057
Lotus japonicus similar to At3g06980: putative DEAD DEAH box helicase	chr1.CM0017.48_at	4.14267	3.76977	3.42432	3.21956	3.85355	3.80823	4.30363	3.85307	4.04712	-0.151806	0.289022	0.0686079	0.521258	0.23582	0.735611	0.730205	0.933724	0.905549
Lotus japonicus similar to At2g16750: putative protein kinase	chr1.CM0017.7_at	9.25326	9.17883	8.51393	9.41469	9.28213	9.89658	9.27342	9.22964	9.25549	0.549129	0.270844	0.409986	0.0316393	0.24123	0.0561075	0.217647	0.933724	0.46151
Lotus japonicus similar to At5g62470: MYB96 transcription factor-like protein	chr1.CM0023.10_at	5.57101	5.09962	6.11407	5.50453	5.5929	6.64064	5.52166	5.74619	5.31076	0.317791	-0.0686971	0.124547	0.365966	0.841502	0.676685	0.615922	0.991347	0.881909
Lotus japonicus similar to At3g03960: putative T-complex protein 1, theta subunit (TCP-1-Theta)	chr1.CM0023.19_at	9.65399	9.976	9.65386	9.24426	9.76709	9.26603	9.6965	9.46059	9.64274	-0.335491	-0.161343	-0.248417	0.0701898	0.34883	0.112916	0.288687	0.947735	0.533669
Lotus japonicus similar to At3g03960: putative T-complex protein 1, theta subunit (TCP-1-Theta)	chr1.CM0023.19_s_at	10.5873	10.8122	10.4725	10.1222	10.4939	10.3258	10.5333	10.3721	10.4725	-0.310027	-0.164703	-0.237365	0.0403416	0.235121	0.0634221	0.237224	0.933724	0.474803
Lotus japonicus similar to At1g26850: unknown protein	chr1.CM0023.24_at	6.64883	6.78201	6.21388	6.50927	6.53759	6.15008	6.55155	6.69257	6.53759	-0.149258	0.0456629	-0.0517978	0.390619	0.788811	0.726098	0.634451	0.990172	0.901726
Lotus japonicus similar to At1g18800: unknown protein	chr1.CM0023.33_at	9.27217	9.75738	9.21763	8.96592	9.51721	8.83007	9.43969	9.04687	9.24267	-0.311326	-0.172651	-0.241989	0.175849	0.436097	0.219821	0.432	0.95895	0.626622
Lotus japonicus similar to At1g65930: NADP specific isocitrate dehydrogenase like protein	chr1.CM0023.4_at	11.5864	11.5868	11.5983	11.6776	11.707	11.6037	11.4799	11.6332	11.7407	0.0722357	0.0274288	0.0498323	0.468661	0.780385	0.561599	0.692278	0.988167	0.83099
Lotus japonicus similar to At3g09220: putative laccase	chr1.CM0023.41_at	10.9723	10.6391	11.8813	12.4363	12.0576	12.7977	10.9833	12.2713	11.7804	1.26627	0.514053	0.890161	0.010039	0.219347	0.0270294	0.150995	0.933724	0.390325
Lotus japonicus similar to At1g74560: putative SET protein, phospatase 2A inhibitor	chr1.CM0023.42_at	11.1321	11.4012	11.1238	10.9793	11.3069	10.8294	11.2546	11.1	10.9879	-0.180462	-0.104827	-0.142645	0.24902	0.492127	0.289733	0.510592	0.96317	0.677174
Lotus japonicus similar to Q9AS30: (Q9AS30) P0416G11.14 PROTEIN	chr1.CM0027.11_x_at	3.92997	4.02002	4.17611	4.35527	4.21221	4.18695	3.83836	4.0919	4.0919	0.209445	-0.03465	0.0873973	0.0981159	0.766965	0.396889	0.333892	0.987319	0.740858
Lotus japonicus similar to At1g69740: aminolevulinate dehydratase like protein	chr1.CM0027.17_at	7.84914	7.92157	7.81227	7.84615	8.06555	7.72885	7.99252	8.08034	8.06792	0.0191863	0.185932	0.102559	0.860651	0.114142	0.293866	0.931949	0.888306	0.678825
Lotus japonicus similar to At3g57040: responce reactor 4	chr1.CM0027.22_at	6.83855	6.69642	6.00785	6.0124	6.4777	6.07138	6.20112	6.36743	6.15314	-0.327113	-0.273708	-0.30041	0.166171	0.239071	0.144594	0.420497	0.933724	0.565394
Lotus japonicus similar to At1g21740: putative bzip-like transcription factor	chr1.CM0027.29_at	6.10071	6.23311	6.24179	5.92318	6.10411	6.06475	6.04614	5.7347	5.76469	-0.161193	-0.343363	-0.252278	0.188368	0.0142876	0.0301825	0.447263	0.599977	0.4018
Lotus japonicus similar to At2g47980: sister-chromatide cohesion like protein	chr1.CM0029.2_at	8.28575	8.34291	8.23685	8.17865	8.38645	8.20449	8.35859	8.23615	8.22405	-0.0319689	-0.0155723	-0.0237706	0.747628	0.875167	0.782176	0.872828	0.993116	0.924268
Lotus japonicus similar to At3g58490: putative protein	chr1.CM0029.21_at	9.19851	9.06402	9.54022	9.27207	9.15847	9.45611	9.12929	9.1371	9.14157	0.0279649	-0.1316	-0.0518177	0.841677	0.358644	0.670389	0.921741	0.949853	0.879904
Lotus japonicus similar to At3g58500: phosphoprotein phosphatase 2A isoform 4	chr1.CM0029.22_at	10.1017	10.1602	10.5387	9.92269	10.0428	10.1289	10.0158	9.86963	10.0278	-0.235381	-0.295764	-0.265572	0.107224	0.0512278	0.0447525	0.34611	0.833349	0.440261
Lotus japonicus similar to At3g11960: hypothetical protein	chr1.CM0029.24_at	8.03413	8.00771	8.10201	7.9652	7.98695	7.80277	8.07734	7.96505	7.88368	-0.129646	-0.0725976	-0.101122	0.214069	0.473088	0.259246	0.475825	0.961616	0.657303
Lotus japonicus similar to At4g31200: predicted protein	chr1.CM0029.27_at	6.4611	6.74122	6.84028	6.73535	6.68694	6.69797	6.53684	6.64502	6.81747	0.0258877	-0.0144258	0.00573094	0.837231	0.908781	0.95807	0.919783	0.995714	0.987087
Lotus japonicus similar to At4g29430: ribosomal protein S15a homolog	chr1.CM0029.28_at	8.09633	8.25808	8.27595	8.02654	8.09633	8.04342	8.26162	7.97721	7.89866	-0.154694	-0.164288	-0.159491	0.21168	0.1871	0.143967	0.473222	0.922597	0.565201
Lotus japonicus similar to At4g29430: ribosomal protein S15a homolog	chr1.CM0029.28_x_at	8.36768	8.44544	8.46525	8.19433	8.29517	8.21983	8.58642	8.39045	8.09786	-0.189679	-0.0678778	-0.128778	0.167654	0.604096	0.269477	0.422253	0.974942	0.663057
Lotus japonicus similar to Q9AV87: (Q9AV87) 60S RIBOSOMAL PROTEIN L21	chr1.CM0029.3_at	11.506	11.7893	11.5341	11.4641	11.688	11.4945	11.6457	11.4126	11.4481	-0.0609448	-0.107692	-0.0843185	0.622802	0.391654	0.436901	0.799309	0.954594	0.764234
Lotus japonicus similar to At3g56150: PROBABLE EUKARYOTIC TRANSLATION INITIATION FACTOR 3 SUBUNIT 8	chr1.CM0029.30_at	7.16125	7.71921	7.40402	6.78707	7.34291	6.54955	7.19495	6.86362	7.32937	-0.534985	-0.298844	-0.416914	0.0424365	0.21924	0.0624073	0.24179	0.933724	0.473091
Lotus japonicus similar to At3g58460: unknown protein	chr1.CM0029.32.1_at	8.51063	8.66185	8.55249	8.54245	8.56137	8.51346	8.64686	8.37412	8.5016	-0.0358994	-0.0674679	-0.0516836	0.726546	0.514767	0.563418	0.862315	0.965177	0.832161
Lotus japonicus similar to At3g58460: unknown protein	chr1.CM0029.32.1_x_at	8.5021	8.58588	8.36757	8.40694	8.56486	8.40502	8.57853	8.39596	8.39381	-0.0262438	-0.0290834	-0.0276636	0.806887	0.786557	0.766253	0.904381	0.989011	0.918461
Lotus japonicus similar to At3g58460: unknown protein	chr1.CM0029.32_at	7.94584	8.02275	7.82657	7.8741	8.08172	7.69443	7.98748	7.82059	7.92898	-0.0483019	-0.0193736	-0.0338378	0.695321	0.874708	0.751015	0.843851	0.993116	0.912535
Lotus japonicus similar to At4g31200: predicted protein	chr1.CM0029.34_at	7.6941	7.67378	7.78262	7.72269	7.65657	7.83159	7.68816	7.72899	7.43053	0.0201159	-0.100941	-0.0404126	0.856575	0.375108	0.676294	0.929515	0.95322	0.881817
Lotus japonicus similar to Q9XHM0: (Q9XHM0) PUTATIVE TRANSLATION INITIATION PROTEIN	chr1.CM0029.36_at	9.40678	9.59071	9.41247	9.33533	9.33465	9.46597	9.49616	9.34061	9.25802	-0.0913339	-0.105056	-0.0981949	0.402212	0.338373	0.303517	0.643433	0.946748	0.68597
Lotus japonicus similar to At5g06600: ubiquitin carboxyl-terminal hydrolase	chr1.CM0029.37_at	5.0133	4.92527	5.23741	4.96908	5.19198	4.89564	4.90569	4.96908	4.96908	-0.0397612	-0.110712	-0.0752365	0.742293	0.36977	0.477641	0.870002	0.951899	0.787364
Lotus japonicus similar to At1g35940: hypothetical protein	chr1.CM0029.38_x_at	3.41172	3.47549	3.44217	3.9018	3.39863	3.7964	3.55262	3.3535	3.33626	0.255814	-0.0289991	0.113407	0.0962875	0.837854	0.366423	0.331238	0.991347	0.722732
Lotus japonicus similar to At2g37270: 40S ribosomal protein S5	chr1.CM0029.39_at	11.8204	12.1449	11.7938	11.7489	11.9917	11.6407	11.8063	11.7048	11.8112	-0.12595	-0.145585	-0.135768	0.361976	0.295787	0.262551	0.61308	0.93818	0.659127
Lotus japonicus similar to At3g58560: unknown protein	chr1.CM0029.4_at	5.76347	5.79395	5.79089	5.68982	5.76347	5.64506	5.76347	5.63543	5.82736	-0.0833175	-0.0406811	-0.0619993	0.379393	0.662366	0.447438	0.626386	0.980534	0.769987
Lotus japonicus similar to At5g06590: unknown protein	chr1.CM0029.44_at	6.86881	6.97218	6.84143	6.67414	6.80226	6.80498	6.73887	6.90871	6.57055	-0.133679	-0.154762	-0.144221	0.252294	0.190431	0.161938	0.513709	0.925214	0.580041
Lotus japonicus similar to At3g54720: peptidase like protein	chr1.CM0029.45_at	8.10761	8.43051	7.73139	8.21543	8.20177	7.77465	8.98102	8.03592	7.94764	-0.025884	0.231691	0.102903	0.930307	0.441611	0.68938	0.966844	0.95895	0.886643
Lotus japonicus similar to At3g11900: putative amino acid transporter protein	chr1.CM0029.47_at	9.18008	9.17472	8.70969	9.11671	8.97991	9.11189	9.23082	8.94885	8.93167	0.0480038	0.0156174	0.0318106	0.754307	0.918692	0.810515	0.876152	0.996435	0.935599
Lotus japonicus similar to At3g58580: putative protein	chr1.CM0029.5.1_s_at	9.48601	9.52519	9.44297	9.52385	9.50914	9.42018	9.61038	9.45412	9.42349	-0.000334811	0.0112744	0.00546979	0.997155	0.904465	0.946377	0.99857	0.995433	0.983695
Lotus japonicus similar to At3g58520: unknown protein	chr1.CM0029.8_at	5.88502	5.82013	5.8771	5.78047	5.88502	5.99021	5.92318	5.88502	5.95596	0.0244827	0.0606377	0.0425602	0.792186	0.518339	0.599123	0.897562	0.965177	0.849276
Lotus japonicus similar to At1g34020: unknown protein	chr1.CM0032.21.1_at	9.55027	9.63074	9.53617	9.09092	9.38084	9.12283	9.42586	9.24243	9.4832	-0.374197	-0.188564	-0.281381	0.00892276	0.128094	0.0180344	0.147157	0.898805	0.348994
Lotus japonicus similar to At4g39400: brassinosteroid insensitive 1 gene (BRI1)	chr1.CM0032.25_at	9.0607	8.90104	9.33764	9.12314	9.04008	9.3517	9.04254	9.06541	8.78092	0.0718448	-0.136838	-0.0324968	0.632218	0.370141	0.801662	0.805184	0.951899	0.931079
Lotus japonicus similar to At2g21790: ribonucleoside-diphosphate reductase large subunit	chr1.CM0032.3_at	5.13321	5.14138	4.99422	4.8425	5.13455	5.35345	5.03873	5.05806	4.7336	0.020563	-0.146142	-0.0627893	0.892567	0.349366	0.635982	0.948848	0.947735	0.865294
Lotus japonicus similar to At5g64811: WRKY transcription factor 51 (WRKY51)	chr1.CM0032.32_at	6.88382	6.76328	7.25775	8.45816	8.02168	8.77202	5.64763	7.39717	6.52103	1.449	-0.446344	0.501328	0.00482256	0.28136	0.171447	0.122472	0.935737	0.585169
Lotus japonicus similar to At4g39470: unknown protein	chr1.CM0032.46.1_at	6.31004	6.3963	6.23966	6.32875	6.64493	6.03204	6.70766	6.3963	6.3963	0.0199001	0.184754	0.102327	0.904311	0.280716	0.481591	0.954796	0.935737	0.789487
Lotus japonicus similar to At4g39470: unknown protein	chr1.CM0032.46_at	6.41145	6.1174	6.39062	6.42793	6.44863	6.50276	6.70977	6.41145	6.39119	0.153285	0.197647	0.175466	0.244125	0.1426	0.133979	0.505888	0.906419	0.553615
Lotus japonicus similar to At5g64830: unknown protein	chr1.CM0032.55_at	9.3062	9.38347	9.67127	9.39236	9.42506	9.39236	9.39236	9.46726	9.19588	-0.0503899	-0.101818	-0.076104	0.686801	0.421873	0.486115	0.838762	0.957781	0.792234
Lotus japonicus similar to At5g64840: ABC transporter protein 1-like	chr1.CM0032.57_at	8.57487	8.59112	8.6877	8.89557	8.64069	8.70509	8.76361	8.90949	8.56897	0.129217	0.129461	0.129339	0.297683	0.296825	0.233416	0.557187	0.938848	0.637522
Lotus japonicus similar to Q9SMK3: (Q9SMK3) HYPOTHETICAL 12.4 KDA PROTEIN (FRAGMENT)	chr1.CM0032.58_at	9.15169	9.1155	8.92823	9.39458	9.05836	9.11379	9.50122	9.16939	9.21521	0.123768	0.230135	0.176952	0.379823	0.120206	0.161802	0.626568	0.894512	0.580041
Lotus japonicus similar to At4g39520: GTP-binding - like protein	chr1.CM0032.59_at	8.62939	8.8497	8.60213	8.64108	8.77755	8.50323	8.86299	8.52928	8.53155	-0.053122	-0.0524671	-0.0527946	0.694832	0.698377	0.653024	0.843583	0.984256	0.8731
Lotus japonicus similar to At1g74050: putative 60S ribosomal protein L6	chr1.CM0032.60_at	11.9248	12.2585	11.8868	11.8343	12.0705	11.8278	12.0275	11.804	11.8449	-0.112465	-0.131235	-0.12185	0.415287	0.345089	0.313229	0.652838	0.946748	0.691791
Lotus japonicus similar to At2g21940: shikimate kinase precursor like protein	chr1.CM0032.62.1_at	9.36818	9.38398	9.50064	9.41719	9.78075	9.41509	9.13201	9.24832	9.41509	0.120079	-0.152458	-0.0161893	0.37501	0.266415	0.887655	0.623156	0.933724	0.964187
Lotus japonicus similar to At2g21950: SKP1 interacting partner 6 (SKIP6)	chr1.CM0032.63_at	10.192	9.90531	10.5543	10.2541	10.3165	10.4813	10.1711	10.1486	9.92653	0.133438	-0.135123	-0.000842665	0.435381	0.429808	0.99538	0.667519	0.958541	0.998406
Lotus japonicus similar to At5g64860: 4-alpha-glucanotransferase	chr1.CM0032.64_at	8.31037	8.38902	8.36283	7.89857	8.29714	7.74048	8.12997	8.20734	8.20734	-0.375345	-0.172524	-0.273935	0.0234985	0.241838	0.047355	0.194793	0.933724	0.444072
Lotus japonicus similar to At3g14390: putative diaminopimelate decarboxylase	chr1.CM0033.1.1_at	9.57817	9.78119	9.59681	9.28121	9.74254	9.23485	9.87841	9.62776	9.86483	-0.232523	0.138273	-0.0471249	0.157673	0.38318	0.726549	0.411434	0.95391	0.90175
Lotus japonicus similar to At5g11880: diaminopimelate decarboxylase - like protein	chr1.CM0033.1_at	9.99798	10.1043	9.82539	9.78705	10.0088	9.81658	10.2311	10.0691	10.0569	-0.105074	0.143119	0.0190225	0.374796	0.23537	0.849544	0.623093	0.933724	0.949708
Lotus japonicus similar to At5g03280: EIN2	chr1.CM0033.24_at	8.55823	8.49838	8.46507	8.54696	8.49838	8.66169	8.48565	8.49838	8.33544	0.0617831	-0.0674058	-0.00281133	0.525006	0.488959	0.973039	0.733131	0.962915	0.991589
Lotus japonicus similar to At2g37040: phenylalanine ammonia lyase (PAL1)	chr1.CM0033.27.1_x_at	8.8842	8.90194	7.89631	10.3108	8.63166	10.351	8.98619	9.99101	9.60342	1.20368	0.966056	1.08487	0.0358586	0.0791654	0.0304237	0.228076	0.85691	0.403241
Lotus japonicus similar to PAL1_SOYBN: (P27991) PHENYLALANINE AMMONIA-LYASE 1 (EC 4.3.1	chr1.CM0033.3.1_at	6.47855	6.38292	6.51009	7.6843	6.43086	7.76934	6.65677	7.38751	7.89714	0.83765	0.856619	0.847135	0.0581504	0.0536814	0.0320828	0.269535	0.8371	0.409733
Lotus japonicus similar to PAL1_SOYBN: (P27991) PHENYLALANINE AMMONIA-LYASE 1 (EC 4.3.1	chr1.CM0033.3.1_x_at	6.22273	6.31271	6.20506	7.51585	6.37491	7.31132	6.32004	7.11327	7.65304	0.820529	0.781951	0.80124	0.048453	0.057708	0.0300994	0.253405	0.846896	0.401729
Lotus japonicus similar to At2g37210: unknown protein	chr1.CM0033.3_at	6.72957	7.07145	6.5849	6.72957	6.81054	6.46045	7.08789	6.32411	6.72957	-0.128451	-0.0814483	-0.104949	0.54773	0.701273	0.570161	0.749134	0.984256	0.836475
Lotus japonicus similar to At2g37040: phenylalanine ammonia lyase (PAL1)	chr1.CM0033.32_x_at	8.653	8.41802	8.42304	10.0076	8.34257	10.2153	8.84186	9.25705	9.15415	1.02377	0.586333	0.805051	0.0363519	0.192702	0.0525978	0.229341	0.925214	0.454803
Lotus japonicus similar to At2g37040: phenylalanine ammonia lyase (PAL1)	chr1.CM0033.36_at	7.9109	7.60987	7.54215	8.70704	7.6147	9.13613	7.73254	8.50357	8.46924	0.798313	0.54748	0.672897	0.0559098	0.166542	0.061496	0.265936	0.916096	0.471857
Lotus japonicus similar to At2g37040: phenylalanine ammonia lyase (PAL1)	chr1.CM0033.36_x_at	8.43791	8.17321	7.92817	9.2997	8.1884	9.49084	8.24778	8.7918	8.90586	0.813218	0.468717	0.640967	0.0356227	0.18813	0.051206	0.227746	0.92331	0.453672
Lotus japonicus similar to At2g37040: phenylalanine ammonia lyase (PAL1)	chr1.CM0033.39_x_at	8.81596	8.72526	8.73041	10.2961	8.59547	10.476	8.95382	9.61861	9.38826	1.032	0.56302	0.797512	0.0398801	0.22249	0.0607971	0.236353	0.933724	0.470954
Lotus japonicus similar to At2g01170: putative amino acid or GABA permease	chr1.CM0036.11_at	8.90152	8.70034	8.874	9.55991	9.40781	9.47425	8.89539	9.14355	9.17202	0.655367	0.24503	0.450198	0.000228155	0.0540794	0.00114024	0.0479413	0.8371	0.127344
Lotus japonicus similar to At2g28605: unknown protein	chr1.CM0036.12_at	5.84406	5.60801	5.81641	5.70554	5.84087	5.75769	5.92318	5.91797	5.80484	0.0118713	0.125836	0.0688535	0.90797	0.239413	0.446433	0.956059	0.933724	0.769558
Lotus japonicus similar to At5g09230: SIR2-family protein	chr1.CM0036.13.1_at	6.35156	6.36128	6.09893	6.44311	6.402	6.41593	6.50772	6.27393	6.49912	0.149759	0.156338	0.153049	0.206886	0.189361	0.143006	0.468449	0.924706	0.563765
Lotus japonicus similar to At3g09850: putative protein	chr1.CM0036.19_at	3.61337	3.53659	3.33755	3.30012	3.23853	3.15787	3.33755	3.12289	3.11987	-0.26366	-0.3024	-0.28303	0.0411479	0.0232141	0.0162167	0.238905	0.694636	0.342129
Lotus japonicus similar to At5g63910: unknown protein	chr1.CM0036.22.1_at	9.21786	9.39064	9.24558	9.019	9.61248	8.40694	9.24558	9.1039	9.558	-0.271882	0.0178008	-0.127041	0.330292	0.947741	0.592191	0.586503	0.998204	0.846106
Lotus japonicus similar to At5g63910: unknown protein	chr1.CM0036.22.2_at	10.5153	10.4492	10.4761	10.375	10.653	10.0807	10.5029	10.4345	10.4342	-0.110615	-0.0230017	-0.0668081	0.440128	0.870324	0.586996	0.670996	0.992741	0.843831
Lotus japonicus similar to At5g39450: unknown protein	chr1.CM0036.22_at	7.2364	7.16775	7.29879	7.2389	7.31739	7.21814	7.28753	7.22831	7.3135	0.0238285	0.0421361	0.0329823	0.788776	0.637187	0.66953	0.895638	0.979801	0.879447
Lotus japonicus similar to At5g09260: unknown protein	chr1.CM0036.23_at	7.95229	7.83749	8.21578	8.27059	8.05108	8.42384	8.06135	7.90746	7.99249	0.246652	-0.0147512	0.11595	0.0983251	0.914557	0.342838	0.334079	0.996134	0.710533
Lotus japonicus similar to At1g77380: amino acid permease AAP3	chr1.CM0036.3_s_at	3.99079	3.93427	4.30279	3.71052	3.99079	3.99079	3.80865	4.04081	4.0474	-0.178584	-0.110332	-0.144458	0.223877	0.440375	0.253428	0.486161	0.95895	0.65396
Lotus japonicus similar to At4g12780: auxilin-like protein	chr1.CM0036.5_at	7.18526	7.18417	7.37062	7.07847	7.12796	7.06879	7.31781	7.16966	7.08521	-0.154943	-0.0557907	-0.105367	0.156988	0.591637	0.256142	0.410568	0.97477	0.655379
Lotus japonicus similar to At5g63860: UVB-resistance protein UVR8 (gb|AAD43920.1)	chr1.CM0036.6.1_at	8.63178	8.57599	8.4758	8.56725	8.49383	8.33847	8.80021	8.7122	8.55002	-0.0946712	0.126292	0.0158102	0.400301	0.269186	0.868566	0.64198	0.933724	0.957148
Lotus japonicus similar to Q9AXC3: (Q9AXC3) HYPOTHETICAL 164.8 KDA PROTEIN	chr1.CM0039.18_at	4.27752	3.37293	6.20913	3.76021	3.62188	5.12306	2.70994	4.07247	3.64426	-0.451478	-1.1443	-0.797891	0.537159	0.138546	0.223022	0.741769	0.903122	0.628499
Lotus japonicus similar to Q9AXC3: (Q9AXC3) HYPOTHETICAL 164.8 KDA PROTEIN	chr1.CM0039.18_x_at	3.61337	3.28244	5.77698	3.09299	3.45636	4.71633	3.04642	3.31756	3.20164	-0.469034	-1.03572	-0.752378	0.472743	0.132496	0.198624	0.695396	0.90223	0.609515
Lotus japonicus similar to At5g61030: RNA-binding protein - like	chr1.CM0039.21_s_at	5.36848	5.38431	5.38431	5.65395	5.44671	5.55515	5.27256	5.38431	5.13387	0.1729	-0.115455	0.0287223	0.119458	0.280082	0.748791	0.362529	0.935737	0.911793
Lotus japonicus similar to At3g49220: pectinesterase - like protein	chr1.CM0039.27_at	10.427	10.2165	10.738	9.63912	10.2073	9.73124	9.98697	10.2862	10.2659	-0.601272	-0.280809	-0.441041	0.0102821	0.164911	0.0228848	0.152066	0.914636	0.370578
Lotus japonicus similar to At5g24240: ubiquitin	chr1.CM0039.28_at	7.38187	7.2209	6.99119	7.22756	7.30404	6.66044	7.46406	7.16557	7.20408	-0.133978	0.0799193	-0.0270291	0.487777	0.676199	0.869878	0.706306	0.982596	0.957561
Lotus japonicus similar to At5g24260: dipeptidyl peptidase IV-like protein	chr1.CM0039.29_at	8.55362	8.50823	8.45372	8.46005	8.51486	8.52786	8.70738	8.52453	8.31545	-0.00426444	0.0105996	0.00316758	0.970325	0.926344	0.974546	0.985789	0.996972	0.992335
Lotus japonicus similar to AAK50002: (AAK50002) ORF73	chr1.CM0039.36_at	4.39808	4.15057	4.44382	4.23672	4.35983	4.34461	4.23672	4.09717	4.05644	-0.017104	-0.200714	-0.108909	0.878592	0.0984571	0.277778	0.941166	0.878225	0.66826
Lotus japonicus similar to At5g24270: calcium sensor homolog (gb|AAC26110.1)	chr1.CM0039.38_at	7.37126	7.94983	7.24767	7.671	7.71813	7.47971	7.84173	7.86135	7.8865	0.100025	0.340273	0.220149	0.57509	0.0794154	0.173634	0.767859	0.85691	0.587046
Lotus japonicus similar to Q9LGX2: (Q9LGX2) ESTS AU082689(E31988)	chr1.CM0039.40_at	7.32842	7.22884	7.45495	7.48945	7.3347	8.13643	7.28834	7.14459	7.26839	0.316123	-0.103632	0.106245	0.130105	0.598091	0.533914	0.377201	0.97477	0.8177
Lotus japonicus similar to At3g49240: putative protein	chr1.CM0039.43_at	7.67047	7.98628	7.67541	7.48658	7.99859	7.70305	8.09765	7.77734	7.4591	-0.0479812	0.000640727	-0.0236702	0.806334	0.997383	0.888804	0.904011	0.999677	0.964608
Lotus japonicus similar to At5g55590: putative protein	chr1.CM0039.44_at	6.02384	6.02384	4.94688	4.21623	4.71633	5.06753	5.4585	5.40714	5.76099	-0.998156	-0.12264	-0.560398	0.0107602	0.702487	0.0673638	0.153348	0.984256	0.482053
Lotus japonicus similar to Q9XGC2: (Q9XGC2) SINA1P	chr1.CM0039.45_at	7.61724	7.74826	8.03751	7.84509	7.8085	8.00985	7.80141	7.53818	7.84715	0.0868094	-0.072092	0.00735871	0.543499	0.612707	0.952068	0.74556	0.975945	0.985813
Lotus japonicus similar to At1g31910: hypothetical protein	chr1.CM0039.46_s_at	7.77287	7.76038	7.51579	7.36992	7.53924	7.24065	7.7923	7.60407	7.587	-0.299742	-0.0218864	-0.160814	0.0348595	0.860022	0.158223	0.226069	0.991347	0.578261
Lotus japonicus similar to At5g53400: unknown protein	chr1.CM0039.5_at	9.90705	10.065	9.75342	10.0808	10.0893	9.88579	10.0951	9.87007	9.80438	0.110169	0.0146954	0.0624322	0.394849	0.90773	0.573088	0.637627	0.995653	0.837551
Lotus japonicus similar to At3g49250: unknown protein	chr1.CM0039.55_at	3.67214	3.53659	3.41545	3.29249	3.76244	4.09953	3.70759	3.24118	3.53659	0.176764	-0.0462708	0.0652465	0.407906	0.825294	0.71991	0.646955	0.991347	0.89931
Lotus japonicus similar to Q9FVE7: (Q9FVE7) PLASMA MEMBRANE CA2+-ATPASE	chr1.CM0050.1_s_at	5.55805	5.61289	5.43282	5.32592	5.55931	5.03326	5.46902	5.43282	5.43282	-0.228426	-0.0896971	-0.159062	0.121562	0.518732	0.202485	0.365097	0.965177	0.612028
Lotus japonicus similar to Q9FXH4: (Q9FXH4) F6F9.19 PROTEIN	chr1.CM0050.10.1_at	9.34766	9.25242	9.21191	9.37342	9.24663	9.32414	9.33217	9.12901	9.01201	0.0440619	-0.112938	-0.0344381	0.689186	0.317332	0.717894	0.840216	0.944389	0.8985
Lotus japonicus similar to At5g65860: unknown protein	chr1.CM0050.10_at	7.64933	7.76265	8.04566	7.81391	7.8207	7.89579	7.85774	7.74455	7.59842	0.0242549	-0.085643	-0.0306941	0.848298	0.504545	0.780103	0.924853	0.96432	0.923435
Lotus japonicus similar to At1g27700: unknown protein	chr1.CM0050.11_at	7.54484	7.63267	7.32675	7.71426	7.46984	7.41041	7.65668	7.38148	7.38993	0.0300859	-0.0253861	0.00234989	0.82448	0.851489	0.984018	0.913737	0.991347	0.99541
Lotus japonicus similar to Q9ZSP7: (Q9ZSP7) CYTOCHROME B5 DIF-F	chr1.CM0050.12_at	5.83822	6.07173	5.61269	7.53055	6.2372	8.27514	5.45075	5.94566	5.76719	1.50675	-0.119681	0.693535	0.00649606	0.785569	0.0936417	0.136039	0.988947	0.514333
Lotus japonicus similar to At4g24220: unknown protein	chr1.CM0050.15.1_at	8.90244	8.76648	8.78712	8.90244	8.81879	8.74162	9.10478	9.09248	9.322	0.00226791	0.354402	0.178335	0.982723	0.00702601	0.0741412	0.991684	0.480545	0.494332
Lotus japonicus similar to At4g24220: unknown protein	chr1.CM0050.15_at	10.9195	10.5063	10.6076	10.4629	10.3736	10.3973	10.8518	10.6156	10.6551	-0.266523	0.0297381	-0.118392	0.0629198	0.818048	0.304576	0.278225	0.991347	0.686797
Lotus japonicus similar to At4g24220: unknown protein	chr1.CM0050.15_x_at	10.6769	10.3637	10.3673	10.3637	10.2223	10.144	10.6124	10.3496	10.326	-0.225923	-0.0399358	-0.13293	0.113385	0.763481	0.263796	0.354076	0.987319	0.659955
Lotus japonicus similar to At1g27750: unknown protein	chr1.CM0050.2_s_at	5.27636	5.51054	5.66078	5.45392	5.51054	5.42084	5.54722	5.48644	5.33427	-0.0207922	-0.026585	-0.0236886	0.863582	0.82621	0.821286	0.933797	0.991347	0.939115
Lotus japonicus similar to At4g18365: protease HhoA like precursor	chr1.CM0050.21_s_at	8.39628	8.48149	8.50149	8.3588	8.6121	8.53359	8.25395	8.13423	8.41429	0.041738	-0.192267	-0.0752646	0.71256	0.113923	0.448879	0.854247	0.888149	0.770338
Lotus japonicus similar to At4g24220: unknown protein	chr1.CM0050.36_at	5.63409	5.5929	5.63786	5.62651	5.56639	5.55615	5.76353	5.86198	5.63786	-0.0385957	0.132843	0.0471238	0.681988	0.179245	0.565341	0.8364	0.919002	0.83335
Lotus japonicus similar to At4g24220: unknown protein	chr1.CM0050.38_at	5.47937	5.45089	5.354	5.24138	5.1954	6.01331	5.75541	5.49039	5.45845	0.0552738	0.14	0.0976369	0.79415	0.513164	0.596874	0.898565	0.965177	0.848357
Lotus japonicus similar to At1g27450: adenine phosphoribosyltransferase 1, APRT	chr1.CM0050.4_at	10.3376	10.6128	10.3181	10.4586	10.4132	10.4658	10.4505	10.3156	10.4465	0.0230143	-0.018621	0.00219665	0.832508	0.864073	0.98138	0.917687	0.992289	0.994898
Lotus japonicus similar to At4g30510: unknown protein	chr1.CM0050.40_at	6.08147	6.21398	6.40318	6.32121	6.45486	6.23685	5.95391	6.20788	6.05602	0.104759	-0.160274	-0.0277579	0.403377	0.212718	0.794503	0.643964	0.933724	0.928601
Lotus japonicus similar to At1g47240: stress response protein Nramp2	chr1.CM0050.43_at	7.63992	7.73255	7.68726	7.47208	7.70513	7.50454	7.75932	7.56478	7.74563	-0.125989	0.0033343	-0.0613272	0.251864	0.974848	0.508565	0.513559	0.998565	0.804226
Lotus japonicus similar to At1g47240: stress response protein Nramp2	chr1.CM0050.44_at	6.0876	6.36671	6.16963	6.33682	6.59778	5.98517	6.17434	6.27361	6.44488	0.0986115	0.0896268	0.0941192	0.556822	0.592674	0.518166	0.755218	0.97477	0.810222
Lotus japonicus similar to At1g27730: salt-tolerance zinc finger protein like	chr1.CM0050.5.1_at	8.24492	7.93162	7.85617	9.46674	8.11148	9.632	7.51139	8.32709	8.09928	1.05917	-0.0316465	0.513763	0.0207991	0.935123	0.151256	0.187649	0.997026	0.571786
Lotus japonicus similar to At3g12110: unknown protein	chr1.CM0051.14_at	6.76692	6.72806	6.92121	6.69985	6.60213	6.72806	6.72806	6.644	6.72806	-0.128718	-0.105358	-0.117038	0.200619	0.287502	0.181045	0.462013	0.935737	0.594616
Lotus japonicus similar to At5g39950: thioredoxin	chr1.CM0051.18.1_at	3.18987	3.21448	2.99025	3.56681	3.21448	3.29777	3.19657	3.21448	3.29263	0.228151	0.103028	0.16559	0.0845391	0.403896	0.138656	0.311606	0.955132	0.559736
Lotus japonicus similar to At1g02270: unknown protein	chr1.CM0051.18_s_at	3.51491	3.65869	4.31123	3.79887	3.88097	3.94259	3.38565	3.47549	3.98843	0.0458659	-0.211754	-0.0829443	0.841431	0.366665	0.677311	0.921649	0.9509	0.882159
Lotus japonicus similar to At5g39950: thioredoxin	chr1.CM0051.20_at	10.9641	10.7629	11.2307	11.2173	10.9925	11.4165	10.8502	10.9174	10.8316	0.22289	-0.119482	0.0517037	0.161904	0.434961	0.692571	0.41582	0.95895	0.887927
Lotus japonicus similar to At5g15070: unknown protein	chr1.CM0051.22_at	6.17929	6.54492	7.36515	6.77149	7.57006	7.1309	5.90052	6.44954	6.32411	0.461026	-0.471729	-0.00535136	0.174097	0.165309	0.984643	0.429668	0.914636	0.995486
Lotus japonicus similar to At1g03140: unknown protein	chr1.CM0051.31_at	5.08861	5.10491	5.21607	4.60027	5.04567	4.75305	5.03583	5.34991	4.98249	-0.336864	-0.0137838	-0.175324	0.0428019	0.925196	0.190013	0.242506	0.996972	0.60278
Lotus japonicus similar to At2g44900: hypothetical protein	chr1.CM0051.32_at	6.84647	6.97176	6.9348	6.76433	7.06383	6.57506	6.92691	6.87802	7.02064	-0.116604	0.02418	-0.0462122	0.389072	0.855282	0.688431	0.633099	0.991347	0.88612
Lotus japonicus similar to At2g44900: hypothetical protein	chr1.CM0051.33_at	7.72087	7.92657	7.93997	7.87726	8.00253	7.57026	7.88566	7.80751	7.82102	-0.0457857	-0.0244044	-0.035095	0.725923	0.8514	0.756171	0.862047	0.991347	0.914258
Lotus japonicus similar to At1g05940: unknown protein (At1g05940)	chr1.CM0051.37_at	7.15661	6.77184	7.12824	7.15839	7.12824	7.02248	7.3616	6.55364	7.12824	0.08414	-0.00440387	0.0398681	0.682302	0.982823	0.822193	0.836569	0.999259	0.939338
Lotus japonicus similar to At1g05940: unknown protein (At1g05940)	chr1.CM0051.38_s_at	8.89607	8.81038	8.84029	8.71642	8.88039	8.5709	8.99344	8.78239	8.68407	-0.126339	-0.0289481	-0.0776436	0.308865	0.810317	0.463606	0.566871	0.991347	0.780302
Lotus japonicus similar to PORI_PEA: (P42054) OUTER PLASTIDIAL MEMBRANE PROTEIN PORIN (	chr1.CM0051.4_s_at	11.1894	11.4699	11.0484	10.9206	11.2134	10.9837	11.5664	11.0959	11.4144	-0.196684	0.122998	-0.0368427	0.246515	0.458061	0.794604	0.508227	0.960229	0.928625
Lotus japonicus similar to At1g05940: unknown protein (At1g05940)	chr1.CM0051.45.1_at	6.10272	6.1271	6.18343	5.68378	6.06457	5.63486	6.18419	5.87568	6.04465	-0.343346	-0.102911	-0.223129	0.0316424	0.465245	0.0887555	0.217647	0.961231	0.507689
Lotus japonicus similar to At1g05940: unknown protein (At1g05940)	chr1.CM0051.45.1_s_at	7.595	7.66462	7.50555	7.04745	7.50073	6.32565	7.61974	7.08429	7.65366	-0.630451	-0.135829	-0.38314	0.0467758	0.631341	0.140369	0.250495	0.979801	0.56057
Lotus japonicus similar to At1g05940: unknown protein (At1g05940)	chr1.CM0051.45_at	4.65964	4.32131	4.55461	4.64163	4.55461	4.91049	4.56113	4.43239	4.41915	0.190392	-0.0409609	0.0747156	0.174477	0.758223	0.520681	0.430122	0.987319	0.811592
Lotus japonicus similar to At1g05940: unknown protein (At1g05940)	chr1.CM0051.45_s_at	8.90939	8.98556	8.88469	8.89365	9.02968	8.56355	9.09113	8.7659	8.85851	-0.0975866	-0.0213692	-0.0594779	0.500332	0.881181	0.633006	0.714468	0.994239	0.864779
Lotus japonicus similar to At2g44900: hypothetical protein	chr1.CM0051.51.1_at	8.44173	8.49022	8.56494	8.627	8.42957	8.49022	8.49022	8.47179	8.34153	0.0166328	-0.06445	-0.0239086	0.866185	0.518593	0.78003	0.93515	0.965177	0.923435
Lotus japonicus similar to At5g40010: putative protein	chr1.CM0051.57_at	3.76736	3.81783	4.1614	4.32515	3.90693	3.79428	3.533	3.87579	3.56412	0.093261	-0.257889	-0.0823142	0.603634	0.171173	0.596826	0.787459	0.917015	0.848332
Lotus japonicus similar to At3g60380: putative protein	chr1.CM0051.59_at	5.74592	6.08488	6.21639	5.81391	5.99586	5.52	6.05595	5.63379	5.96481	-0.239144	-0.130886	-0.185015	0.207023	0.475642	0.255375	0.468557	0.961616	0.655177
Lotus japonicus similar to At5g15080: serine threonine specific protein kinase -like	chr1.CM0051.6_at	8.33395	8.26095	8.46285	8.70863	8.60894	8.60429	8.5476	8.43735	8.3765	0.288033	0.101234	0.194634	0.0154872	0.321848	0.0450938	0.171971	0.945507	0.440407
Lotus japonicus similar to At2g44900: hypothetical protein	chr1.CM0051.60_at	6.52814	6.75189	6.84014	6.74035	7.12365	6.42564	6.55618	6.63043	6.84869	0.0564875	-0.0282947	0.0140964	0.758269	0.877234	0.929156	0.878371	0.993752	0.9783
Lotus japonicus similar to At1g80500: unknown protein	chr1.CM0063.23_at	5.68263	5.49395	5.49395	5.38982	5.49395	5.74753	5.51002	5.35862	5.49395	-0.0130752	-0.102647	-0.057861	0.914377	0.407967	0.585879	0.959053	0.95547	0.843422
Lotus japonicus similar to At5g41040: N-hydroxycinnamoyl benzoyltransferase-like protein	chr1.CM0063.31_at	8.96049	8.94638	8.52163	8.61475	8.613	8.14912	9.11969	9.00624	8.82776	-0.350546	0.175062	-0.087742	0.0714773	0.334074	0.569204	0.29082	0.946748	0.836048
Lotus japonicus similar to At5g63550: unknown protein	chr1.CM0063.32_at	8.35955	8.75509	8.35955	8.21359	8.35955	8.3577	8.30589	8.26583	8.37718	-0.181117	-0.175097	-0.178107	0.179029	0.19247	0.132402	0.436018	0.925214	0.552436
Lotus japonicus similar to At2g47620: SWI SNF family like transcription activator	chr1.CM0063.39_at	7.87408	7.97288	8.45823	8.29973	8.09864	8.55307	8.02084	8.02132	7.80903	0.215417	-0.151338	0.0320397	0.25031	0.410331	0.837509	0.51201	0.956124	0.94573
Lotus japonicus similar to At3g44200: protein kinase-like protein	chr1.CM0063.41_at	4.95875	4.57039	4.73649	4.87566	4.69009	5.29308	5.14246	5.43617	5.09435	0.197735	0.469116	0.333425	0.291751	0.0262987	0.0572616	0.551005	0.713727	0.465461
Lotus japonicus similar to At5g50720: unknown protein	chr1.CM0063.42_at	8.12481	7.91846	7.07043	7.42355	7.23961	8.07321	8.10101	7.68705	7.75863	-0.125776	0.144329	0.00927658	0.682798	0.639636	0.972102	0.836819	0.979801	0.991448
Lotus japonicus similar to At5g50720: unknown protein	chr1.CM0063.42_s_at	7.4321	7.32404	6.64251	6.9465	6.44724	7.03758	7.53005	6.86211	7.01382	-0.322443	0.00244523	-0.159999	0.2442	0.992664	0.493256	0.505969	0.999552	0.79664
Lotus japonicus similar to At1g58032: unknown protein	chr1.CM0063.53.1_at	7.74048	7.94383	6.25653	7.23209	6.97822	6.85568	8.11218	7.30016	7.30016	-0.291615	0.25722	-0.0171975	0.498869	0.549665	0.962774	0.713846	0.97106	0.988855
Lotus japonicus similar to At1g58032: unknown protein	chr1.CM0063.57_at	6.82006	7.0621	6.13026	6.56822	6.43741	6.11417	6.93872	6.5731	6.55875	-0.297541	0.0193799	-0.139081	0.240982	0.936603	0.514999	0.503046	0.997026	0.807938
Lotus japonicus similar to At1g58032: unknown protein	chr1.CM0063.60_at	7.30559	7.49872	6.71871	7.33983	6.80319	6.81724	7.4971	7.16768	7.31307	-0.187588	0.151612	-0.0179877	0.417995	0.509962	0.92717	0.65496	0.964337	0.977524
Lotus japonicus similar to At2g24130: putative receptor-like protein kinase	chr1.CM0063.68_at	6.37142	6.46324	6.72801	6.20422	6.46795	6.20644	6.10796	6.12079	6.2658	-0.228017	-0.356039	-0.292028	0.103497	0.019843	0.0253263	0.341424	0.656043	0.381231
Lotus japonicus similar to At1g21230: hypothetical protein	chr1.CM0064.11.1_s_at	5.98266	6.34539	6.88912	6.34539	6.70069	7.01111	5.55466	6.34539	6.34539	0.280004	-0.323911	-0.0219539	0.361883	0.295337	0.932592	0.613015	0.938087	0.979405
Lotus japonicus similar to At1g21230: hypothetical protein	chr1.CM0064.11.1_x_at	3.66671	3.53847	3.87082	3.82777	3.63881	4.50408	3.27736	3.88217	3.82072	0.298221	-0.0319158	0.133153	0.246314	0.897307	0.538446	0.508116	0.994239	0.819211
Lotus japonicus similar to At1g51540: At1g51540	chr1.CM0064.12.1_at	5.80845	4.62866	7.82705	7.45731	6.27564	8.32624	5.35353	6.59178	6.96114	1.26501	0.214092	0.739549	0.154412	0.798269	0.321145	0.407235	0.991347	0.696783
Lotus japonicus similar to At5g14270: kinase - like protein	chr1.CM0064.12_at	5.61582	5.39081	5.80515	5.39081	5.49039	5.35609	5.311	5.36472	5.27528	-0.191498	-0.286928	-0.239213	0.134871	0.0361728	0.0420375	0.383741	0.776183	0.435829
Lotus japonicus similar to At1g21270: putative protein	chr1.CM0064.14_at	2.69366	2.64426	3.14684	2.65125	2.69366	2.78797	2.69366	2.43012	2.76861	-0.117293	-0.197454	-0.157373	0.459527	0.225764	0.261933	0.686369	0.933724	0.659127
orf262 -mitochondrial genome-	chr1.CM0064.15.2_at	4.90963	4.9039	5.06055	4.80395	4.82721	4.55749	4.86424	4.88782	4.88397	-0.228476	-0.0793477	-0.153912	0.0543592	0.46188	0.119465	0.262917	0.960605	0.539985
Lotus japonicus similar to At1g21380: unknown protein	chr1.CM0064.18_at	7.32902	7.49925	7.33496	7.43749	7.65392	6.92828	7.3848	7.38219	7.6208	-0.0478386	0.0748581	0.0135097	0.792158	0.680974	0.931399	0.897562	0.98282	0.978955
Lotus japonicus similar to At1g21380: unknown protein	chr1.CM0064.20.1_at	8.37798	8.39094	8.24386	8.29471	8.38976	8.3527	8.38613	8.31471	8.33082	0.00813013	0.00629894	0.00721454	0.928025	0.944201	0.926256	0.965749	0.998056	0.977338
Lotus japonicus similar to At5g24330: putative protein	chr1.CM0064.27_at	5.86798	6.03112	5.43642	5.45297	5.75779	5.62664	5.62771	5.71968	5.53562	-0.166041	-0.150832	-0.158436	0.321009	0.364982	0.277032	0.578087	0.950132	0.667961
Lotus japonicus similar to At1g51540: At1g51540	chr1.CM0064.29_at	5.97151	5.63223	7.22972	7.16483	6.2704	7.67958	5.84438	6.55474	6.71479	0.760449	0.0934847	0.426967	0.139615	0.846457	0.320735	0.389393	0.991347	0.696533
Lotus japonicus similar to At5g14270: kinase - like protein	chr1.CM0064.4.1_at	6.30397	6.59534	6.58271	6.34464	6.41145	6.40761	6.51844	6.2778	6.28092	-0.106107	-0.134955	-0.120531	0.380386	0.27089	0.257203	0.62697	0.933787	0.656333
Lotus japonicus similar to At1g21230: hypothetical protein	chr1.CM0064.44_at	4.81826	4.58382	4.44382	4.49014	4.12266	4.30624	4.639	4.88864	4.87791	-0.308953	0.186551	-0.061201	0.0543488	0.214384	0.624868	0.262911	0.933724	0.860802
Lotus japonicus similar to At5g63380: 4-coumarate-CoA ligase-like protein	chr1.CM0064.45_at	5.96832	5.77612	5.63057	5.88484	5.74333	6.15447	5.86451	5.97221	5.93979	0.135876	0.133832	0.134854	0.329713	0.336652	0.267954	0.586026	0.946748	0.662084
Lotus japonicus similar to At5g14280: unknown protein	chr1.CM0064.5_at	7.96327	7.79376	6.5783	6.89174	6.89553	7.09558	8.25009	7.62688	7.59532	-0.484159	0.378985	-0.0525868	0.18523	0.290449	0.86114	0.443148	0.936669	0.954665
Lotus japonicus hypothetical protein	chr1.CM0064.51_at	5.87198	5.97756	5.87198	5.81452	5.88997	5.90104	5.69659	5.87198	5.84977	-0.0386649	-0.101059	-0.069862	0.68243	0.297997	0.400819	0.836581	0.938848	0.742886
Lotus japonicus similar to Q9SC39: (Q9SC39) GERMIN-LIKE PROTEIN (FRAGMENT)	chr1.CM0064.61_s_at	6.76979	6.79109	9.21263	11.2952	11.98	11.3458	10.3472	9.01869	10.0897	3.94918	2.22735	3.08827	0.000151014	0.00642438	0.000317827	0.0434048	0.474585	0.0715539
	chr1.CM0064.62_at	9.25501	9.19411	9.14667	9.09025	9.10387	9.03891	9.33507	9.14979	9.05195	-0.120916	-0.019657	-0.0702864	0.253599	0.847189	0.434058	0.515177	0.991347	0.762268
	chr1.CM0064.64.2_at	9.82374	9.31271	7.3442	10.4965	10.0966	9.15653	11.1027	10.5642	10.3211	1.08967	1.83578	1.46272	0.101646	0.0133986	0.0199413	0.339181	0.593321	0.359735
	chr1.CM0064.64_at	8.90343	9.1262	8.9827	8.85477	9.0483	8.70509	9.04629	8.86741	8.85862	-0.134723	-0.0800021	-0.107362	0.286352	0.517767	0.324173	0.545055	0.965177	0.698574
	chr1.CM0064.65_at	5.30651	5.01122	5.10711	5.61596	5.22227	5.2868	5.42444	5.68972	5.30651	0.233395	0.331945	0.28267	0.149623	0.0518837	0.0551449	0.401622	0.833349	0.458738
	chr1.CM0064.8.1_at	8.74302	8.50463	8.53055	8.11752	8.39701	8.45537	8.36464	8.45537	8.59351	-0.269435	-0.121562	-0.195499	0.0590689	0.354924	0.103707	0.271572	0.949853	0.525825
	chr1.CM0064.8_at	10.0622	9.78359	10.1755	10.3959	10.6319	11.1098	10.0568	10.2985	10.5612	0.705412	0.298397	0.501904	0.00719508	0.177064	0.0193501	0.138568	0.919002	0.356082
	chr1.CM0078.1_at	8.26312	8.16524	8.24003	7.88909	8.11586	8.10685	8.15229	8.14828	8.06688	-0.185527	-0.100317	-0.142922	0.086997	0.325937	0.121713	0.315952	0.946729	0.541214
	chr1.CM0078.12_at	7.29777	7.1679	7.46207	7.18107	7.46906	7.76752	7.2526	6.90208	6.9951	0.163298	-0.259324	-0.0480129	0.347571	0.150103	0.744191	0.601631	0.907882	0.909581
	chr1.CM0078.14_at	5.54692	5.6144	5.80139	4.8123	5.54252	4.78182	5.46295	4.88048	5.30438	-0.60869	-0.438298	-0.523494	0.0236473	0.0817734	0.0243852	0.195227	0.859469	0.375924
	chr1.CM0078.21_x_at	4.47397	4.31249	4.78987	5.09357	4.80005	5.19101	4.46224	4.72803	4.99661	0.502769	0.203518	0.353143	0.0201783	0.283225	0.0481728	0.185274	0.935737	0.447325
	chr1.CM0078.29.1_at	6.25057	6.26281	6.26368	6.23614	6.36914	5.67353	6.45664	6.00014	6.29124	-0.166084	-0.00968089	-0.0878823	0.394468	0.95956	0.598036	0.637346	0.998402	0.848988
	chr1.CM0078.29_at	5.11224	5.09357	5.12897	5.09357	5.09357	4.9992	5.33178	4.78471	5.09357	-0.049482	-0.0415778	-0.0455299	0.719683	0.762737	0.703115	0.858646	0.987319	0.892759
	chr1.CM0078.7_at	6.08009	5.50312	5.66055	7.40467	5.40787	8.5206	4.78435	5.64564	5.63863	1.36313	-0.391714	0.485706	0.066986	0.563986	0.413438	0.284035	0.971458	0.75088
	chr1.CM0078.8_at	8.31163	8.31163	8.54135	8.04834	8.24214	8.40218	8.39162	8.23547	8.31334	-0.157313	-0.0747235	-0.116018	0.221724	0.548254	0.292473	0.483558	0.970846	0.678366
	chr1.CM0088.1_at	8.86087	8.86087	8.81974	8.92436	8.89442	8.9754	8.77747	8.83597	8.85002	0.0842343	-0.0260055	0.0291144	0.329477	0.757484	0.690307	0.585801	0.987319	0.887024
	chr1.CM0088.106_at	5.89199	5.8584	5.8584	5.772	5.8584	5.59621	5.8584	6.1253	5.8584	-0.127392	0.077769	-0.0248116	0.282053	0.502433	0.802658	0.54145	0.96432	0.931552
	chr1.CM0088.106_s_at	8.31166	8.30585	8.30585	8.30585	8.31394	8.34286	8.34458	8.2666	8.16384	0.0130933	-0.0494516	-0.0181791	0.882405	0.579572	0.812726	0.943363	0.973309	0.935961
	chr1.CM0088.13.1_at	6.86308	6.6424	6.82738	6.83773	6.722	6.93461	6.99935	6.71438	6.62871	0.0538253	0.00319375	0.0285095	0.676006	0.980115	0.797625	0.833098	0.999125	0.929711
	chr1.CM0088.13_at	7.27923	7.59001	7.50529	6.80457	7.72605	6.6424	7.32386	7.4027	7.51363	-0.400506	-0.0447821	-0.222644	0.143464	0.861673	0.330293	0.394117	0.991531	0.703277
	chr1.CM0088.14.1_s_at	7.12362	7.30658	7.25188	7.40239	7.48599	6.95431	7.09692	7.2849	7.4199	0.0535374	0.0398766	0.046707	0.735381	0.800955	0.733515	0.866107	0.991347	0.90464
	chr1.CM0088.14_at	8.52485	8.54394	7.64277	9.95841	9.09852	9.08918	9.89452	10.0884	9.73868	1.14485	1.67001	1.40743	0.00384678	0.000324976	0.000394354	0.115002	0.121297	0.0774937
	chr1.CM0088.18.1_at	6.38825	6.44001	5.80349	6.06881	6.08061	5.62045	6.37411	5.92355	6.15594	-0.287292	-0.059385	-0.173339	0.19783	0.780226	0.35792	0.459072	0.98811	0.718062
	chr1.CM0088.21.1_at	9.05795	9.17109	9.10884	9.0405	9.49124	9.41542	9.0426	8.66652	9.43271	0.203093	-0.0653505	0.0688712	0.320109	0.742626	0.689891	0.577252	0.986273	0.886932
	chr1.CM0088.21_at	9.46039	9.25433	9.40653	9.5769	9.37331	9.43627	9.66575	9.62601	9.24168	0.0884089	0.137395	0.112902	0.522407	0.328062	0.352103	0.730844	0.946729	0.715378
	chr1.CM0088.23_at	5.88839	5.88839	5.88839	5.92318	5.94118	5.99035	6.09996	5.88839	5.75993	0.0631852	0.027707	0.0454461	0.556499	0.794877	0.624195	0.754888	0.991347	0.860789
	chr1.CM0088.25_at	7.59663	7.7212	7.3988	7.32786	7.41375	7.03035	7.55977	7.14179	7.41375	-0.31489	-0.20044	-0.257665	0.0670718	0.217573	0.080712	0.284148	0.933724	0.503839
	chr1.CM0088.27.1_at	7.62059	7.75135	7.86562	7.96855	7.93702	7.90097	7.68238	7.78526	7.6042	0.189662	-0.055238	0.0672119	0.0873747	0.589855	0.452499	0.316686	0.97477	0.772329
	chr1.CM0088.27_at	8.20289	8.27358	8.41193	8.65331	8.62305	8.77859	8.38087	8.207	8.10438	0.388849	-0.065386	0.161732	0.00592204	0.561153	0.119097	0.131596	0.971458	0.539786
	chr1.CM0088.27_s_at	6.51157	6.36601	6.54918	6.82585	6.89756	7.17151	6.69332	6.61396	6.35382	0.489389	0.0781157	0.283752	0.00474816	0.56614	0.0341274	0.12205	0.971458	0.418002
	chr1.CM0088.3_at	5.1697	5.2892	5.45418	5.24138	5.34716	5.05762	5.5145	5.24138	4.85406	-0.0889733	-0.101048	-0.0950108	0.612949	0.566448	0.534355	0.793384	0.971458	0.8177
	chr1.CM0088.33_at	5.65207	5.86073	5.77992	5.48913	5.72261	5.5691	5.65207	5.39703	5.62647	-0.170627	-0.205717	-0.188172	0.166303	0.102836	0.0874173	0.420528	0.883171	0.506334
	chr1.CM0088.36.2_at	9.3458	9.6718	8.86254	8.91232	9.54512	8.52277	9.71208	8.66498	9.6748	-0.299974	0.0572436	-0.121365	0.415377	0.874158	0.699257	0.652871	0.993116	0.890868
	chr1.CM0088.46_at	8.79165	9.00503	9.02183	8.88693	9.07385	9.17007	9.13635	9.13929	8.9675	0.104118	0.141546	0.122832	0.38713	0.247975	0.247085	0.631774	0.933724	0.647722
	chr1.CM0088.47_at	5.49039	5.44345	5.40664	5.37987	5.41152	5.30651	5.71307	5.41152	4.99422	-0.0808626	-0.0738936	-0.0773781	0.629924	0.659358	0.594997	0.804062	0.979801	0.847431
	chr1.CM0088.49_at	10.0007	10.0053	9.79392	9.63788	9.85939	9.36489	9.79458	9.81759	9.80235	-0.312596	-0.128474	-0.220535	0.0424949	0.356719	0.0864424	0.241882	0.949853	0.506334
	chr1.CM0088.54_at	6.03731	5.90724	5.82967	5.92318	5.74119	5.83899	6.0443	5.92318	5.92318	-0.0902876	0.0388143	-0.0257366	0.384025	0.703153	0.770075	0.629405	0.984256	0.919461
	chr1.CM0088.55_at	7.30894	7.30945	7.34055	7.30894	7.46106	7.28871	7.37001	7.1728	7.26522	0.0332596	-0.0503025	-0.00852147	0.733217	0.607757	0.919429	0.865046	0.974942	0.974459
	chr1.CM0088.56_at	7.22111	7.4442	6.95182	7.10437	7.28595	7.00084	7.40475	7.16804	7.37921	-0.075326	0.111624	0.0181488	0.614392	0.45922	0.887765	0.794339	0.960229	0.964246
	chr1.CM0088.58.1_at	4.76741	4.81017	4.99294	4.63956	4.4794	4.63956	4.33206	4.5656	4.63956	-0.270668	-0.344433	-0.307551	0.0442559	0.015651	0.0134827	0.245481	0.616212	0.320109
	chr1.CM0088.58_at	5.02016	4.95515	4.95515	4.95515	4.75412	5.2378	4.81039	5.12456	4.89413	0.00553602	-0.033789	-0.0141265	0.968926	0.812361	0.908649	0.985074	0.991347	0.970871
	chr1.CM0088.6.1_at	9.00414	9.06023	9.06614	8.71263	9.03617	8.54412	9.13303	9.0704	9.0999	-0.279199	0.0576018	-0.110799	0.0535423	0.65747	0.335187	0.261405	0.979801	0.705779
	chr1.CM0088.60_at	6.98538	6.44698	5.95993	4.43887	5.1954	5.09444	7.01897	5.75108	5.563	-1.55453	-0.353081	-0.953805	0.00405529	0.406494	0.0238814	0.116199	0.95547	0.373865
	chr1.CM0088.61_at	8.87625	9.15321	8.9001	8.6012	9.0127	8.73211	8.99259	8.69511	8.83462	-0.19452	-0.135748	-0.165134	0.197779	0.357095	0.205964	0.459072	0.949853	0.614502
	chr1.CM0088.62.2_at	4.28961	4.67679	4.33028	4.09129	4.29574	4.22188	4.38137	4.28961	4.27574	-0.229254	-0.116651	-0.172953	0.0939934	0.365462	0.13732	0.327558	0.950599	0.557835
	chr1.CM0088.63_at	7.5757	7.48211	7.39594	7.55356	7.57692	7.66226	7.33332	7.36544	7.34783	0.112999	-0.135717	-0.0113589	0.234334	0.160185	0.885595	0.496405	0.913985	0.963624
	chr1.CM0088.65_at	7.27871	7.16482	7.27105	7.36006	7.17603	7.22571	7.51548	7.08163	7.34423	0.0157374	0.0755854	0.0456614	0.901273	0.555182	0.679079	0.953312	0.971403	0.882359
	chr1.CM0088.66_at	7.97288	7.89151	7.96595	7.96794	7.97288	7.97288	8.10413	8.02959	7.99252	0.0277848	0.0986348	0.0632098	0.745766	0.265751	0.402665	0.871873	0.933724	0.74413
	chr1.CM0088.68_at	6.05599	6.09868	5.77431	6.34596	6.10068	6.21043	6.09868	6.04447	6.09868	0.242698	0.104284	0.173491	0.0636892	0.387113	0.114919	0.279296	0.954594	0.535146
	chr1.CM0088.69_at	4.89588	4.96077	5.26072	4.79778	4.65355	4.84212	4.96077	5.23714	5.02451	-0.274636	0.0350218	-0.119807	0.0605043	0.79041	0.307672	0.274086	0.990866	0.68864
	chr1.CM0088.70_at	5.13795	5.00221	5.26216	5.49432	4.96607	5.24151	5.07373	5.13795	5.21079	0.0998613	0.00671534	0.0532883	0.495664	0.962956	0.672031	0.711908	0.998402	0.880328
	chr1.CM0088.71.2_at	4.81284	5.06026	4.99422	4.66281	5.09357	4.1425	4.85229	4.30229	5.04312	-0.322815	-0.223204	-0.273009	0.235949	0.402645	0.246261	0.498151	0.954956	0.647029
	chr1.CM0088.71_at	8.38968	8.29262	8.51527	7.9992	8.30031	7.90619	8.08252	8.00999	8.10113	-0.330622	-0.334642	-0.332632	0.0233698	0.0221388	0.0114414	0.194694	0.681113	0.302925
	chr1.CM0088.75_x_at	4.07901	4.07901	4.07901	4.07901	3.92226	4.2318	3.91065	4.37994	4.02949	-0.00131883	0.0276828	0.013182	0.992494	0.843629	0.913563	0.99678	0.991347	0.972192
	chr1.CM0088.78_at	3.00604	2.70644	3.05436	2.84376	2.7402	2.84376	2.86749	2.84788	2.869	-0.11304	-0.060821	-0.0869305	0.328772	0.591996	0.383096	0.585285	0.97477	0.732149
	chr1.CM0088.8_at	8.10742	8.05835	8.24955	8.20449	8.23568	8.15312	8.10742	8.08243	7.66637	0.059327	-0.186364	-0.0635184	0.660084	0.187108	0.587746	0.823276	0.922597	0.844346
	chr1.CM0088.81_at	6.83666	6.89494	7.05639	6.86514	6.9767	6.4795	6.91904	6.82879	6.839	-0.155552	-0.0670548	-0.111303	0.283484	0.634635	0.370559	0.542837	0.979801	0.725042
	chr1.CM0088.82_at	6.66602	6.52233	6.45694	6.21166	6.77908	5.95888	6.81282	6.62626	6.6605	-0.23189	0.15143	-0.0402302	0.250767	0.443353	0.811213	0.512226	0.95895	0.935599
	chr1.CM0088.84_s_at	5.89038	5.92318	5.8896	6.92232	6.07814	7.33347	5.48889	6.11762	6.01627	0.87692	-0.0267961	0.425062	0.0146321	0.928532	0.125597	0.169484	0.997026	0.545378
	chr1.CM0088.85_at	5.76909	5.76909	5.76219	6.26137	5.76302	7.18012	5.3749	5.94933	5.76909	0.634719	-0.0690157	0.282852	0.0712667	0.828912	0.319971	0.290373	0.991347	0.695927
	chr1.CM0088.88_at	6.03	5.88661	5.93862	6.16696	6.02638	6.03	6.16145	6.17743	6.03	0.1227	0.171216	0.146958	0.224462	0.10217	0.104821	0.486679	0.883171	0.527286
	chr1.CM0088.91_at	4.99466	4.58382	4.92965	4.40959	4.61114	4.31	4.82054	4.86021	4.45828	-0.392465	-0.123033	-0.257749	0.0329261	0.449882	0.0885049	0.220807	0.959809	0.507514
	chr1.CM0088.99_at	6.53067	5.9219	5.95459	5.03467	5.42539	5.55592	6.05161	5.75517	5.83895	-0.797061	-0.253808	-0.525434	0.00279162	0.22608	0.0126778	0.103652	0.933724	0.313621
	chr1.CM0094.106_at	7.91302	8.04196	7.34093	7.29722	7.60995	7.01168	7.9807	7.85063	7.74708	-0.459019	0.0941661	-0.182426	0.0528398	0.658108	0.332848	0.260182	0.979801	0.704535
	chr1.CM0094.118_at	4.10609	4.10609	4.10827	4.08559	4.02314	4.389	4.07941	4.08769	4.18341	0.0590918	0.0100202	0.034556	0.607657	0.930101	0.727732	0.790235	0.997026	0.902293
	chr1.CM0094.119_at	7.12824	7.20749	7.04814	6.73006	6.97015	6.94813	6.87732	6.95107	6.87323	-0.24518	-0.227419	-0.2363	0.0367035	0.0490692	0.0233423	0.230042	0.824343	0.371034
	chr1.CM0094.120_x_at	6.1673	6.14228	5.93442	5.60868	6.34359	5.98953	5.87761	5.96312	6.27241	-0.100733	-0.043622	-0.0721776	0.604322	0.821324	0.667342	0.787885	0.991347	0.878453
	chr1.CM0094.126_at	9.54927	9.45827	9.54927	9.55837	9.53987	9.84966	9.59178	9.65922	9.35416	0.130363	0.016116	0.0732395	0.313122	0.897793	0.505646	0.570916	0.994239	0.802936
	chr1.CM0094.128_at	10.2151	10.3032	9.84777	9.61133	10.0433	10.1985	9.78755	9.79897	9.92735	-0.170955	-0.284055	-0.227505	0.34622	0.13315	0.161125	0.600325	0.90223	0.57998
	chr1.CM0094.131_at	7.00296	7.18869	7.0566	7.02371	7.00845	6.6955	7.00296	6.9659	6.85579	-0.173524	-0.141197	-0.157361	0.169495	0.255096	0.152279	0.424622	0.933724	0.572752
	chr1.CM0094.133_at	6.94652	7.07027	7.0671	6.98501	7.18332	6.98501	6.98213	6.91083	7.06455	0.0231486	-0.0421297	-0.00949056	0.819475	0.678947	0.913861	0.911635	0.98282	0.972192
	chr1.CM0094.134_at	6.9804	7.02526	7.12397	7.3076	7.26823	7.28138	7.32302	6.92169	7.02484	0.242529	0.0466438	0.144587	0.066444	0.697185	0.184368	0.282878	0.984256	0.596483
	chr1.CM0094.138.1_s_at	5.18305	5.31861	5.33036	5.14408	5.45223	5.21583	5.49039	4.80372	5.46902	-0.00662517	-0.0229587	-0.014792	0.972032	0.903337	0.927994	0.98672	0.995119	0.977875
	chr1.CM0094.138_at	8.46429	8.63248	8.51323	8.45079	8.45079	8.43329	8.45079	8.37763	8.2482	-0.0917026	-0.177791	-0.134747	0.354536	0.0911368	0.132211	0.607367	0.868079	0.552436
	chr1.CM0094.140_at	4.39808	4.58998	4.41252	4.44382	4.39808	3.98415	4.11487	4.39808	4.39808	-0.19151	-0.163185	-0.177347	0.223084	0.293656	0.195239	0.485218	0.938019	0.607047
	chr1.CM0094.145.1_at	7.73748	8.05805	8.08102	7.78361	7.82971	7.67653	7.84665	7.77322	7.72291	-0.195567	-0.177922	-0.186744	0.122258	0.155094	0.0927369	0.366008	0.910795	0.513077
	chr1.CM0094.145_at	6.26559	6.42183	6.47892	5.85565	6.16543	5.83554	6.20097	6.0473	6.20097	-0.436574	-0.239038	-0.337806	0.00529857	0.0762454	0.00977092	0.126876	0.855329	0.286009
	chr1.CM0094.148_at	8.49762	8.59	7.86494	8.1959	8.32355	7.73587	8.60726	8.19079	8.32355	-0.232412	0.0563499	-0.0880311	0.327819	0.807509	0.661533	0.58438	0.991347	0.875531
	chr1.CM0094.149_at	9.22436	9.31341	9.0462	9.00054	9.3421	9.20832	9.06475	9.15964	9.046	-0.0110049	-0.104525	-0.0577652	0.927582	0.397869	0.584933	0.965713	0.954594	0.843265
	chr1.CM0094.15.1_s_at	7.71221	7.77687	7.59471	6.96812	7.53564	7.22521	7.97479	7.46555	7.77255	-0.451606	0.04303	-0.204288	0.0271073	0.807109	0.201513	0.206098	0.991347	0.611551
	chr1.CM0094.15_at	8.87477	9.00613	8.59944	8.58638	8.64189	8.60655	9.06131	8.63613	8.82899	-0.215175	0.0153622	-0.0999062	0.15739	0.914693	0.429522	0.411188	0.996134	0.759366
	chr1.CM0094.151_at	7.92094	8.18272	8.13283	7.77594	8.19531	7.75773	8.03834	7.97584	8.25944	-0.169167	0.012376	-0.0783957	0.278238	0.93455	0.552125	0.538371	0.997026	0.827098
	chr1.CM0094.153_at	9.83363	9.97149	9.77296	9.74037	9.84871	9.65027	9.86816	9.74148	9.91531	-0.112908	-0.0177101	-0.0653092	0.295884	0.86563	0.477401	0.555158	0.992289	0.787364
	chr1.CM0094.29_at	5.87395	5.65105	6.23455	7.16349	6.20532	6.42084	5.8789	5.7892	5.86109	0.6767	-0.0767852	0.299957	0.019848	0.755432	0.181543	0.183846	0.987319	0.595064
	chr1.CM0094.5_at	8.63934	8.65388	8.31925	8.20848	8.57129	7.91831	8.72189	8.59329	8.71429	-0.304796	0.139001	-0.0828974	0.103293	0.429556	0.582866	0.341111	0.958541	0.841904
	chr1.CM0094.83_at	8.89696	9.00461	9.05892	8.50072	8.98393	8.41063	8.98501	8.64638	8.93057	-0.35507	-0.132841	-0.243955	0.0563988	0.433724	0.11645	0.2666	0.958885	0.536788
	chr1.CM0094.83_s_at	9.27825	9.16032	9.26008	8.68798	9.17282	8.52416	9.15468	8.66656	9.07274	-0.437896	-0.268225	-0.35306	0.0415922	0.179515	0.0543521	0.239645	0.919002	0.457102
	chr1.CM0094.85_at	7.85656	7.65601	8.14502	8.04469	7.98178	7.5559	8.11452	7.96192	7.94247	-0.0250724	0.120437	0.0476823	0.882174	0.482591	0.745423	0.943222	0.962442	0.91046
	chr1.CM0094.86_at	7.83939	7.85142	8.04651	8.09551	7.95124	7.99792	7.96674	7.99252	7.82452	0.102447	0.0154904	0.0589687	0.336319	0.88131	0.516556	0.59118	0.994239	0.809298
	chr1.CM0094.89_at	9.50495	9.36196	9.42007	9.84745	9.54604	9.92692	9.83624	9.55055	9.50397	0.344472	0.201259	0.272866	0.0296156	0.165443	0.0424766	0.213211	0.914636	0.436029
	chr1.CM0094.91_x_at	7.66455	7.71338	7.21913	7.67438	7.50346	7.52665	7.50346	7.45161	7.3232	0.0358114	-0.106262	-0.0352255	0.804696	0.469195	0.778932	0.903432	0.961616	0.923207
	chr1.CM0098.0.1_at	7.55915	7.7753	7.55915	7.39809	7.64327	7.38317	7.70212	7.40948	7.67877	-0.156354	-0.0344112	-0.0953828	0.242107	0.789041	0.400657	0.504437	0.99033	0.742886
	chr1.CM0098.13_at	10.7783	10.8749	10.4021	10.8955	10.7828	10.5634	11.0604	10.7976	10.7976	0.0621551	0.200119	0.131137	0.692413	0.221034	0.345659	0.842044	0.933724	0.711974
	chr1.CM0098.15_at	5.58831	5.76395	5.88033	5.75734	6.09791	5.92087	5.75241	5.73959	5.93161	0.18118	0.0636745	0.122427	0.178523	0.620293	0.284224	0.435397	0.978065	0.672507
	chr1.CM0098.2_at	9.04017	8.93634	9.46951	9.05492	9.16719	9.09161	9.09161	9.33825	9.03721	-0.0440989	0.00701583	-0.0185416	0.774906	0.963628	0.88938	0.887757	0.998402	0.964683
	chr1.CM0098.27_at	9.43534	9.52152	9.48976	9.37198	9.47718	9.28905	9.52571	9.42421	9.43534	-0.102802	-0.0204515	-0.0616266	0.285507	0.826283	0.452005	0.5445	0.991347	0.771911
	chr1.CM0098.30_at	9.5885	9.5061	9.55889	9.64612	9.84079	9.41138	9.52706	9.41083	9.55889	0.0815956	-0.0522385	0.0146786	0.510704	0.671388	0.890001	0.722262	0.981541	0.964722
	chr1.CM0098.33_at	7.51753	7.58375	7.5393	7.35862	7.47796	7.49481	7.61312	7.30434	7.52902	-0.103061	-0.0647001	-0.0838806	0.349858	0.551179	0.37824	0.603648	0.971361	0.729493
	chr1.CM0098.39.1_at	10.3439	10.2199	10.5887	10.5258	10.6137	10.0544	10.5258	10.6949	10.5258	0.0138185	0.198009	0.105914	0.933986	0.253423	0.470258	0.968159	0.933724	0.783405
	chr1.CM0098.40_at	8.59225	8.67599	8.56345	8.87649	8.79228	8.59331	8.87199	8.66987	8.64919	0.143462	0.119788	0.131625	0.223836	0.303667	0.199741	0.486109	0.939209	0.610434
	chr1.CM0098.41_at	5.37217	5.32494	5.03754	4.8425	5.16613	5.06055	5.44392	5.49171	5.34623	-0.22182	0.182406	-0.0197072	0.112709	0.182227	0.860827	0.353174	0.919002	0.954584
	chr1.CM0098.43_at	3.33104	3.41513	3.46035	3.48303	3.52376	3.66219	3.46572	3.57582	3.46035	0.154153	0.098455	0.126304	0.133235	0.319136	0.15281	0.380903	0.945327	0.572895
	chr1.CM0098.46_at	9.37348	9.63951	9.63792	9.44253	9.68942	9.58769	9.41702	9.54524	9.61673	0.0229094	-0.0239727	-0.000531603	0.847804	0.840849	0.995893	0.924596	0.991347	0.998609
	chr1.CM0098.48_at	9.16012	9.19177	9.18866	9.16012	9.09702	9.16124	9.19287	9.09559	9.11145	-0.0407264	-0.0468816	-0.043804	0.632525	0.582826	0.554018	0.805274	0.973554	0.827922
	chr1.CM0098.49.1_at	6.92295	6.62694	7.80566	7.93926	7.52727	7.18641	6.71774	6.66147	6.7094	0.43246	-0.422314	0.00507274	0.169314	0.1785	0.984287	0.424474	0.919002	0.99541
	chr1.CM0098.51_at	8.87464	8.97163	9.31448	8.73924	9.10477	8.73248	8.93798	8.90895	9.05471	-0.194755	-0.0863743	-0.140565	0.219562	0.572658	0.299944	0.48162	0.97222	0.683606
	chr1.CM0098.53.1_at	7.91871	7.73628	7.93856	7.73354	7.77066	7.81766	8.07508	7.77081	7.93941	-0.0905654	0.0639163	-0.0133246	0.424412	0.569349	0.890078	0.659651	0.971963	0.964722
	chr1.CM0098.9.1_at	6.67327	6.91894	6.89763	6.84617	6.92863	6.78916	6.6297	6.81756	6.7462	0.0247065	-0.0987951	-0.0370443	0.818745	0.370126	0.692445	0.911275	0.951899	0.887866
	chr1.CM0098.9_at	9.88059	10.0519	9.59127	9.8881	9.85586	9.59267	10.2074	9.7745	9.92361	-0.062368	0.127269	0.0324505	0.704489	0.444894	0.819274	0.849453	0.959225	0.938254
	chr1.CM0101.28_at	7.30894	7.22626	7.40334	6.89494	7.3811	6.84441	7.49243	7.2692	7.5075	-0.272697	0.110194	-0.0812517	0.106394	0.486672	0.552147	0.345142	0.96255	0.827098
	chr1.CM0101.3.1_at	5.96856	6.14524	6.3242	6.14402	6.42532	5.98517	6.51733	5.56835	6.14524	0.0388397	-0.0690265	-0.0150934	0.869057	0.769917	0.940993	0.936753	0.987319	0.982291
	chr1.CM0101.34_at	9.42172	9.43657	9.23745	8.63037	9.06738	8.54307	9.39829	9.12716	9.39322	-0.618305	-0.0590212	-0.338663	0.0029427	0.708245	0.0308686	0.1046	0.984667	0.405359
	chr1.CM0101.36_at	5.06055	5.13902	4.865	4.24855	4.52077	4.05026	4.90214	4.90214	4.94065	-0.748331	-0.106547	-0.427439	0.000320057	0.441453	0.00475481	0.0547248	0.95895	0.228223
	chr1.CM0101.40_at	8.0252	7.82826	7.9635	8.08964	8.00139	7.75745	8.02735	8.12588	7.98373	0.010508	0.106665	0.0585867	0.928173	0.371373	0.565382	0.965749	0.952026	0.83335
	chr1.CM0101.43.1_at	7.27608	7.27608	7.3116	7.04285	7.27608	6.83772	7.46799	7.27608	7.38248	-0.235703	0.0875973	-0.074053	0.0844044	0.489097	0.499234	0.311271	0.962915	0.799676
	chr1.CM0101.43_at	7.06261	7.17106	7.48026	7.65974	7.55683	7.49975	7.11667	7.23287	7.15018	0.334132	-0.0714065	0.131363	0.0222396	0.569789	0.241887	0.190798	0.971963	0.644858
	chr1.CM0101.43_x_at	6.70394	6.70029	6.95368	7.34691	7.13832	6.90163	6.53427	6.51463	6.62788	0.342985	-0.227041	0.057972	0.0283025	0.117981	0.622397	0.209992	0.892948	0.860112
	chr1.CM0101.45_s_at	4.70449	4.70449	4.97592	5.31459	4.86377	4.86939	4.48752	4.63219	4.66345	0.22095	-0.200578	0.0101863	0.16276	0.200831	0.937236	0.416859	0.930438	0.981126
	chr1.CM0101.45_x_at	4.46056	4.60445	4.82982	4.70743	4.84463	4.51897	4.08104	4.2736	4.49414	0.0587344	-0.348685	-0.144975	0.699226	0.0421886	0.284981	0.846237	0.797864	0.673379
	chr1.CM0104.10.1_at	8.80919	8.82216	8.76172	9.16521	9.14466	8.88116	9.06696	9.09766	8.96357	0.265983	0.245036	0.255509	0.0306075	0.042585	0.01938	0.215192	0.799252	0.356082
	chr1.CM0104.10_s_at	10.1264	9.34957	11.7746	10.5836	10.8105	11.2119	9.51073	10.4626	10.9475	0.451823	-0.109937	0.170943	0.451977	0.852527	0.739119	0.680496	0.991347	0.907095
	chr1.CM0104.13_at	9.52464	9.52252	9.19551	8.64872	9.0784	8.84528	9.36123	9.01094	9.39886	-0.556751	-0.157207	-0.356979	0.0067458	0.348274	0.0291291	0.137252	0.947645	0.399138
	chr1.CM0104.18_s_at	2.79865	3.18166	3.0979	2.89782	2.74723	2.857	2.857	2.77222	2.91383	-0.192051	-0.178388	-0.185219	0.137215	0.163933	0.102641	0.386571	0.914636	0.524985
	chr1.CM0104.2_at	4.58382	4.46491	4.81926	4.09846	4.49963	4.72365	4.67108	4.46631	4.41115	-0.182082	-0.106486	-0.144284	0.311117	0.545774	0.351756	0.569263	0.970463	0.715031
	chr1.CM0104.20_at	7.76457	7.76457	7.7155	7.80649	7.76457	8.05635	7.79529	7.72423	7.80185	0.127589	0.0255729	0.0765811	0.239054	0.806097	0.404816	0.501349	0.991347	0.744662
	chr1.CM0104.25_at	4.82646	4.59124	4.8038	4.64075	4.81331	5.50852	4.63552	4.70935	4.8038	0.247026	-0.0242791	0.111374	0.254839	0.907447	0.542284	0.516584	0.995628	0.821101
	chr1.CM0104.3_s_at	10.2993	9.40144	11.7129	10.7545	10.7647	11.5594	9.70182	10.7545	11.1037	0.554973	0.0488191	0.301896	0.352631	0.933166	0.553318	0.605844	0.997026	0.827765
	chr1.CM0104.32_at	3.58921	3.62917	3.69409	5.72531	3.70605	6.82647	2.95627	3.68724	3.13531	1.78179	-0.377883	0.701952	0.02056	0.566113	0.233496	0.186394	0.971458	0.637558
	chr1.CM0104.32_s_at	4.63349	4.25205	4.53239	7.15696	4.97918	7.90715	3.71205	5.09585	4.14416	2.20846	-0.155289	1.02658	0.00850028	0.818618	0.105175	0.145634	0.991347	0.527286
	chr1.CM0104.33_at	8.76058	8.46962	8.13208	8.27632	8.01403	8.34009	8.88017	8.53099	8.40984	-0.243944	0.152903	-0.0455206	0.220325	0.430268	0.782898	0.48225	0.958817	0.924621
	chr1.CM0104.34_at	7.69609	7.72107	7.55751	7.5732	7.44026	7.78544	8.05594	7.66682	7.8354	-0.0585902	0.194498	0.0679537	0.66827	0.175702	0.567673	0.828128	0.919002	0.835183
	chr1.CM0104.39.1_at	4.19991	4.13288	4.6231	3.95674	3.87988	4.31169	4.07073	3.64614	3.81742	-0.269196	-0.473866	-0.371531	0.16335	0.0256345	0.0387705	0.417482	0.713727	0.429197
	chr1.CM0104.40_at	6.78295	6.76285	6.86475	6.74813	6.74773	6.91337	6.78295	6.78295	6.95563	-0.000440643	0.0369913	0.0182753	0.996473	0.711673	0.832557	0.998471	0.98469	0.943861
	chr1.CM0104.41_at	7.03122	7.18148	7.06236	6.85226	7.40326	6.68353	6.96935	7.00665	7.57722	-0.112007	0.0927225	-0.00964203	0.612502	0.674275	0.959545	0.793281	0.982088	0.987769
	chr1.CM0104.45.1_s_at	8.58375	8.98054	8.85056	9.50897	8.80114	9.62368	9.17974	8.76345	8.98054	0.506314	0.169629	0.337971	0.0470096	0.460343	0.10992	0.250945	0.960253	0.530308
	chr1.CM0104.45_at	8.02432	8.345	8.3313	8.70893	8.3527	8.53862	8.41602	8.04577	8.49421	0.299876	0.0851252	0.1925	0.0870044	0.598658	0.188203	0.315952	0.97477	0.60148
	chr1.CM0104.46.2_at	9.07387	9.27703	9.12394	9.06361	9.18487	9.07387	8.98565	8.94343	8.95567	-0.0508305	-0.196697	-0.123764	0.595634	0.062333	0.156523	0.782208	0.846896	0.575369
	chr1.CM0104.47.1_at	7.66462	7.84772	7.96043	7.78361	7.87828	7.59969	7.58622	7.83647	7.89959	-0.0703964	-0.0501654	-0.0602809	0.597568	0.705654	0.601621	0.783468	0.984256	0.850559
	chr1.CM0104.5_at	9.3695	9.55748	9.18694	9.16256	9.44642	9.20492	9.38314	9.22211	9.46673	-0.100007	-0.013982	-0.0569943	0.463537	0.917099	0.626479	0.689339	0.99625	0.861768
	chr1.CM0104.51_at	7.89341	8.04981	7.71049	7.79981	7.9767	7.8942	7.82671	7.59252	7.5885	0.00566513	-0.21533	-0.104832	0.963348	0.106285	0.339176	0.98188	0.884724	0.708163
	chr1.CM0104.8_at	8.13061	8.19032	8.19583	8.5319	8.53919	8.30965	8.43114	8.31394	8.31394	0.287993	0.180752	0.234373	0.0163829	0.0974661	0.021867	0.175988	0.87756	0.36644
	chr1.CM0105.10_at	9.04257	9.10241	8.84298	8.76916	8.94889	9.05476	9.08129	9.07581	8.93259	-0.0717197	0.0339091	-0.0189053	0.545775	0.773346	0.852701	0.747337	0.987319	0.950696
	chr1.CM0105.104_s_at	6.85233	6.93488	6.98577	6.7926	7.21122	6.66374	6.6424	6.33868	6.90434	-0.0351407	-0.295854	-0.165497	0.84627	0.127455	0.306176	0.924063	0.898805	0.68778
	chr1.CM0105.109_x_at	6.65634	6.68975	6.25955	6.45339	6.37271	6.45339	6.42695	6.45339	6.05024	-0.108712	-0.225019	-0.166866	0.487994	0.168837	0.232126	0.706488	0.916278	0.637054
	chr1.CM0105.11_at	6.83863	6.99212	6.7936	6.85286	7.03289	6.89171	6.59172	6.73302	6.76754	0.0510364	-0.177358	-0.0631606	0.628347	0.115803	0.492154	0.803029	0.892172	0.795848
	chr1.CM0105.115_s_at	4.98218	5.173	4.98218	5.17338	4.98218	4.50445	5.13452	4.76453	4.98218	-0.159114	-0.0853781	-0.122246	0.388574	0.638457	0.442258	0.632906	0.979801	0.767489
	chr1.CM0105.117_at	8.43282	8.66034	8.23769	8.30045	8.44105	8.29076	8.5003	8.35019	8.3931	-0.0995288	-0.0290847	-0.0643068	0.433781	0.816121	0.556134	0.666435	0.991347	0.82849
	chr1.CM0105.118_at	3.4154	3.70897	3.32949	3.96834	3.47575	3.80912	3.5427	3.5427	3.4686	0.266447	0.0333786	0.149913	0.104477	0.825999	0.27074	0.34289	0.991347	0.664722
	chr1.CM0105.120_at	10.65	10.7034	10.3203	10.254	10.0794	9.89466	10.6638	10.2678	10.2409	-0.481881	-0.16707	-0.324475	0.0150069	0.325109	0.0445845	0.170495	0.946729	0.440261
	chr1.CM0105.124_at	4.78955	4.76741	4.58824	4.50254	4.69196	4.46681	4.50903	4.62129	4.88107	-0.161298	-0.044603	-0.10295	0.228442	0.728972	0.365677	0.491185	0.98536	0.722214
	chr1.CM0105.128.1_at	6.54808	6.39534	6.85242	6.60787	6.60787	6.81174	6.75895	6.43387	6.46828	0.0772142	-0.0449124	0.0161509	0.607438	0.763911	0.900531	0.790117	0.987319	0.968729
	chr1.CM0105.128_at	8.65286	8.66489	8.72066	8.565	8.63948	8.36029	8.68797	8.62971	8.50624	-0.157884	-0.0715004	-0.114692	0.161846	0.507333	0.233048	0.415778	0.96432	0.637337
	chr1.CM0105.130_at	7.10863	6.96062	7.09194	7.1762	7.23318	7.14311	7.06614	7.17675	6.73408	0.130433	-0.0614076	0.0345127	0.319856	0.631934	0.754987	0.577002	0.979801	0.913842
	chr1.CM0105.14_at	8.32097	8.22141	8.54255	8.55935	8.42389	8.70252	8.42389	8.4127	8.42552	0.200274	0.0590581	0.129666	0.11384	0.617829	0.222803	0.354539	0.977841	0.628431
	chr1.CM0105.140_at	8.32097	8.43423	8.20232	8.23547	8.35641	8.23336	8.29875	8.37233	8.3752	-0.044095	0.0295822	-0.00725639	0.65574	0.76415	0.932111	0.820564	0.987319	0.97923
	chr1.CM0105.142_at	8.27742	8.31231	8.42957	8.33626	8.40658	8.28166	8.25519	8.30621	8.23403	0.00173533	-0.074623	-0.0364438	0.984808	0.421762	0.646306	0.992823	0.957781	0.869445
	chr1.CM0105.145_at	11.2213	11.392	11.1986	11.0839	11.3016	10.8912	11.3384	11.1667	11.4116	-0.178435	0.0349414	-0.071747	0.197718	0.791421	0.53444	0.459072	0.990866	0.817717
	chr1.CM0105.147_s_at	11.1011	11.2981	11.1011	10.9	11.1775	10.8185	11.1209	10.9585	11.162	-0.201444	-0.0863217	-0.143883	0.135406	0.499759	0.209091	0.384337	0.963783	0.617324
	chr1.CM0105.15_at	6.85396	7.02623	6.91425	6.85099	6.79536	6.56809	6.87261	6.77798	6.85396	-0.193331	-0.0966326	-0.144982	0.0984701	0.380794	0.144953	0.334287	0.95322	0.565905
	chr1.CM0105.16.1_at	7.09494	7.22464	7.36625	6.68726	7.4008	6.43387	6.99204	6.75395	6.84415	-0.387965	-0.365227	-0.376596	0.112462	0.132124	0.0801916	0.352821	0.90223	0.503839
	chr1.CM0105.18_at	10.1313	10.3267	9.91612	9.83757	10.2059	9.83621	10.1121	9.98189	10.0105	-0.164782	-0.0898811	-0.127332	0.272912	0.539933	0.324589	0.533616	0.969413	0.698658
	chr1.CM0105.20.1_at	5.37115	5.88305	5.51582	5.07081	5.52331	5.26025	5.49039	5.19607	5.46585	-0.305215	-0.2059	-0.255558	0.102832	0.251598	0.113083	0.340498	0.933724	0.533928
	chr1.CM0105.21_s_at	6.70793	6.6129	6.75959	6.31004	6.42341	6.42205	6.56189	6.41001	6.56189	-0.308306	-0.182213	-0.24526	0.0093137	0.0830821	0.0143209	0.147259	0.860539	0.325515
	chr1.CM0105.22_at	6.77127	6.7415	7.28314	6.65915	6.95957	6.81695	6.78659	6.80031	6.59474	-0.12008	-0.204753	-0.162417	0.469792	0.23043	0.2689	0.693047	0.933724	0.662834
	chr1.CM0105.25_at	6.82808	6.87957	6.38867	6.71398	6.66824	6.58492	6.88954	6.82192	6.74993	-0.04306	0.121692	0.0393159	0.757907	0.39262	0.745282	0.87807	0.954594	0.910405
	chr1.CM0105.29.1_s_at	8.21976	7.91677	9.15495	8.40767	8.69593	8.06495	8.42199	8.53724	8.4229	-0.0409766	0.0302178	-0.00537941	0.890637	0.919215	0.983362	0.948161	0.996435	0.995187
	chr1.CM0105.29_s_at	8.09441	7.80243	9.03157	8.33622	8.4429	7.65509	8.28578	8.46914	8.34335	-0.164728	0.0566249	-0.0540518	0.608491	0.859291	0.84511	0.790667	0.991347	0.948313
	chr1.CM0105.32_at	7.65714	7.99181	7.77275	7.44026	7.35478	7.68698	7.85181	7.95673	7.7015	-0.313226	0.0294464	-0.14189	0.0414936	0.828047	0.244988	0.239551	0.991347	0.64599
	chr1.CM0105.33.1_at	6.74416	7.16914	6.40824	6.35598	6.31129	7.06739	6.54791	6.32777	6.31918	-0.195625	-0.375558	-0.285592	0.434753	0.151136	0.201579	0.66703	0.90889	0.61157
	chr1.CM0105.36_at	8.73581	8.8234	8.78878	8.71554	8.86063	8.57831	8.89653	8.80461	8.7817	-0.0645031	0.0449553	-0.00977389	0.533792	0.662702	0.912348	0.739251	0.980534	0.971876
	chr1.CM0105.4_at	8.87422	9.1373	8.67467	8.48539	8.69808	8.32534	8.85317	8.4767	8.73739	-0.392463	-0.206309	-0.299386	0.0348742	0.224003	0.056543	0.226069	0.933724	0.462501
	chr1.CM0105.41.1_at	8.15662	8.0995	8.27489	8.05627	8.0645	8.06495	8.18808	8.11669	8.00422	-0.115097	-0.0740075	-0.0945523	0.246079	0.44545	0.269398	0.507821	0.959305	0.663057
	chr1.CM0105.41_s_at	7.34472	7.35969	7.22227	7.19396	7.15579	7.18079	7.12365	7.09943	7.19396	-0.132047	-0.169878	-0.150963	0.1589	0.0796283	0.0732786	0.41289	0.85691	0.492381
	chr1.CM0105.44_s_at	7.84834	7.67149	5.40264	6.00451	5.89135	6.11228	8.24588	7.64245	7.56145	-0.971443	0.842435	-0.0645039	0.113549	0.162777	0.895986	0.354285	0.914636	0.96724
	chr1.CM0105.47_at	4.90963	4.89167	5.28321	5.40872	4.78507	6.19882	5.12051	5.10786	4.93566	0.436035	0.0265095	0.231272	0.180287	0.931529	0.39668	0.437468	0.997026	0.740858
	chr1.CM0105.48_at	9.47612	9.60786	9.40004	9.33622	9.53772	9.3313	9.5206	9.36183	9.39401	-0.0929295	-0.0691949	-0.0810622	0.396543	0.524023	0.393272	0.638846	0.965177	0.738711
	chr1.CM0105.49_at	10.4313	10.3011	10.9723	11.5463	11.3776	10.9844	10.0041	11.099	11.1106	0.734538	0.169655	0.452097	0.0435871	0.600706	0.129632	0.244085	0.97477	0.549294
	chr1.CM0105.50_at	6.54494	6.34774	5.80342	5.00911	5.58211	5.40343	5.80342	5.97295	6.11364	-0.900481	-0.268696	-0.584589	0.00213631	0.235337	0.011	0.0957355	0.933724	0.298029
	chr1.CM0105.51_at	6.68417	7.02085	6.14246	6.12841	6.05781	6.0005	7.02371	6.2998	6.4495	-0.553589	-0.024821	-0.289205	0.0471319	0.920102	0.198747	0.251118	0.996435	0.609548
	chr1.CM0105.53_at	12.2948	12.5485	12.1409	12.1495	12.3747	12.0715	12.2689	12.2271	12.2705	-0.129524	-0.0726072	-0.101066	0.336115	0.582828	0.38378	0.591054	0.973554	0.732289
	chr1.CM0105.55_at	7.0163	6.96566	7.24145	7.285	7.30523	7.35095	7.04978	7.15661	7.15661	0.239258	0.0465305	0.142894	0.0411702	0.653999	0.134841	0.238905	0.979801	0.554687
	chr1.CM0105.57_at	9.45831	9.40519	9.70384	9.76424	9.60717	9.47777	9.48926	9.48023	9.26992	0.0939447	-0.109307	-0.00768132	0.466847	0.39973	0.944379	0.69111	0.954594	0.982982
	chr1.CM0105.58_at	8.43783	8.66679	8.58417	9.11583	8.60224	9.14075	8.37948	8.19421	8.01052	0.39001	-0.368193	0.0109088	0.0418991	0.052031	0.940591	0.240403	0.833349	0.982163
	chr1.CM0105.6_s_at	6.20097	6.29529	5.95195	5.93272	5.98447	6.35029	6.20097	6.34009	6.65448	-0.0602428	0.249108	0.0944327	0.720529	0.161384	0.520783	0.85894	0.913985	0.811616
	chr1.CM0105.60_at	3.65548	3.58831	3.58831	3.45772	3.44681	3.58831	3.10453	3.58831	3.70372	-0.113086	-0.145178	-0.129132	0.46897	0.357168	0.344935	0.692573	0.949853	0.711778
	chr1.CM0105.61_at	8.40175	8.25166	8.66956	8.75497	8.67701	8.36601	8.6016	8.77152	8.58035	0.158341	0.21017	0.184255	0.300673	0.179039	0.174267	0.559145	0.919002	0.587837
	chr1.CM0105.62_at	8.2789	8.14375	8.71657	7.61246	8.37661	7.52293	8.19809	8.18272	8.43642	-0.542406	-0.107331	-0.324868	0.0468866	0.659284	0.145739	0.250645	0.979801	0.566567
	chr1.CM0105.63_x_at	3.94991	3.66671	3.83193	3.7467	3.73725	3.76686	3.73433	3.95593	3.87367	-0.0659148	0.0384572	-0.0137288	0.546234	0.722938	0.883454	0.747721	0.984871	0.96279
	chr1.CM0105.64_s_at	6.50972	6.4559	6.84053	5.62628	6.72396	5.44054	6.46505	6.40999	6.94271	-0.671795	0.00386515	-0.333965	0.0598861	0.990384	0.247822	0.272969	0.999508	0.648335
	chr1.CM0105.65.1_at	8.77097	8.88371	8.85174	8.55679	8.98355	8.41432	8.82815	8.82404	9.02978	-0.183922	0.058512	-0.062705	0.244474	0.701123	0.6356	0.506204	0.984256	0.865294
	chr1.CM0105.65_at	10.3629	10.3723	10.3051	10.3171	10.4575	10.2955	10.3723	10.461	10.3317	0.00993579	0.0415495	0.0257427	0.914642	0.655764	0.749109	0.959146	0.979801	0.911793
	chr1.CM0105.70_at	7.06739	7.06739	7.12408	6.91619	7.24247	7.23534	7.01121	7.06739	6.78295	0.0450442	-0.132439	-0.0436974	0.720272	0.305599	0.688606	0.85894	0.940265	0.886243
	chr1.CM0105.71_at	7.62315	7.67566	8.0088	8.0088	8.0712	8.19573	7.41179	8.0499	8.0088	0.322703	0.0542932	0.188498	0.1099	0.772045	0.262029	0.350224	0.987319	0.659127
	chr1.CM0105.72.1_at	8.00116	8.09548	8.37751	8.15599	8.15599	8.30567	8.24169	8.14828	8.00873	0.0478362	-0.0251475	0.0113444	0.705354	0.841972	0.917216	0.849702	0.991347	0.973461
	chr1.CM0105.82_at	5.689	5.68775	5.68775	5.70477	5.82471	5.50927	5.59249	5.68775	5.68775	-0.00857752	-0.032167	-0.0203722	0.934675	0.759155	0.82237	0.968159	0.987319	0.939345
	chr1.CM0105.9_at	6.92272	6.97714	6.97069	6.46483	6.98019	6.61877	6.74699	6.92843	6.85118	-0.268923	-0.114652	-0.191787	0.075837	0.414351	0.132888	0.297794	0.957781	0.552436
	chr1.CM0105.9_s_at	6.24812	6.4318	6.48633	5.9052	6.35102	5.21854	6.29306	5.96	6.24812	-0.563832	-0.221692	-0.392762	0.04994	0.396383	0.101979	0.255982	0.954594	0.524779
	chr1.CM0105.91_at	9.29958	9.21029	9.49121	8.59346	8.95261	8.67989	8.80344	9.10633	8.76681	-0.591705	-0.441502	-0.516603	0.00226822	0.011827	0.00215665	0.0968074	0.569145	0.167041
	chr1.CM0105.92_at	7.31499	7.49431	6.97612	7.66931	7.38446	7.20151	7.47247	7.56707	7.38763	0.156615	0.21391	0.185262	0.356643	0.217255	0.21723	0.609301	0.933724	0.624323
	chr1.CM0105.95_at	7.96347	8.13298	8.12775	6.85808	7.44213	7.38714	8.07865	7.42011	8.45571	-0.845611	-0.0899069	-0.467759	0.00874787	0.730687	0.0618753	0.146788	0.985738	0.4719
	chr1.CM0105.96_at	5.5048	4.98402	5.5048	5.30664	5.47957	5.64636	5.60232	5.59621	5.41074	0.146312	0.205214	0.175763	0.385378	0.232752	0.237532	0.630595	0.933724	0.640271
	chr1.CM0105.97_at	6.59659	6.57264	6.27735	6.00566	6.13383	6.2103	6.99895	6.27481	6.34521	-0.365594	0.057464	-0.154065	0.087288	0.7697	0.374684	0.316475	0.987319	0.72756
	chr1.CM0105.98_at	7.46906	7.59555	7.56655	7.01599	7.59957	6.87674	7.37538	7.17821	7.17596	-0.379622	-0.300537	-0.340079	0.0586563	0.120682	0.0519565	0.270422	0.894765	0.453865
	chr1.CM0105.99.1_at	5.29355	5.35345	5.53075	5.11661	5.34675	5.0065	5.20466	5.21345	5.11063	-0.23596	-0.216334	-0.226147	0.0719771	0.094467	0.0505684	0.291765	0.87299	0.453672
	chr1.CM0105.99_at	6.9451	7.09259	6.74635	6.43912	6.88471	6.44464	7.1351	6.88471	7.38763	-0.338518	0.207803	-0.0653576	0.0819116	0.259857	0.672527	0.307156	0.933724	0.880612
	chr1.CM0109.1_at	7.76541	7.79432	7.75718	7.51578	7.84591	7.18443	7.76703	7.65756	7.90306	-0.256931	0.00358	-0.126676	0.137272	0.982352	0.377117	0.386655	0.999259	0.729066
	chr1.CM0109.10.1_at	8.25984	8.57613	8.0148	7.91871	8.06555	7.52749	8.42067	7.83418	7.85859	-0.446342	-0.24578	-0.346061	0.0672433	0.281295	0.0954121	0.284191	0.935737	0.516617
	chr1.CM0109.14_at	10.7683	10.9961	11.064	10.7914	11.1713	10.656	10.9805	10.7282	10.8899	-0.0699049	-0.0765991	-0.073252	0.654435	0.624204	0.589097	0.819619	0.978599	0.844625
	chr1.CM0109.16_at	7.6889	7.63691	7.89719	8.03593	7.63203	8.08052	7.48832	7.71402	7.53859	0.17516	-0.160694	0.00723272	0.248851	0.287242	0.954393	0.510571	0.935737	0.986486
	chr1.CM0109.18_at	4.31174	4.31174	4.32656	4.43926	4.40833	5.55378	4.39808	4.83629	4.1779	0.483773	0.154073	0.318923	0.134698	0.613146	0.242356	0.383594	0.976102	0.645004
	chr1.CM0109.21_at	7.24486	7.23622	7.34764	7.30812	7.31471	7.03387	7.24486	7.24486	7.17524	-0.0573338	-0.054586	-0.0559599	0.59412	0.611645	0.549015	0.781238	0.975602	0.825127
	chr1.CM0109.23_at	11.8594	11.9639	12.0949	11.8807	12.1246	11.8449	11.9289	11.8543	11.7447	-0.0226963	-0.13011	-0.0764032	0.846306	0.282396	0.458005	0.924063	0.935737	0.77635
	chr1.CM0109.24_at	7.32799	7.65845	7.22678	7.44569	8.11521	7.667	7.54719	7.13966	7.45941	0.338229	-0.022319	0.157955	0.116921	0.911351	0.373925	0.358854	0.995714	0.727164
	chr1.CM0109.26.1_at	4.99422	4.29461	3.79522	3.90391	4.64334	6.68198	3.70642	6.2935	4.63694	0.715059	0.517606	0.616332	0.389838	0.529455	0.391988	0.633691	0.966295	0.737898
	chr1.CM0109.26_at	9.74994	9.91265	9.72945	9.74299	9.89867	9.57754	9.87864	9.78943	9.65962	-0.0576114	-0.0214482	-0.0395298	0.629246	0.856524	0.701364	0.803575	0.991347	0.892179
	chr1.CM0109.3_at	7.7842	7.68266	7.81579	7.88323	7.78315	7.81808	7.93614	7.76383	7.57538	0.0672754	-0.00242776	0.0324238	0.555814	0.982866	0.741299	0.754283	0.999259	0.907952
	chr1.CM0109.31_at	6.48217	6.3387	8.2937	8.8898	7.12365	10.4607	6.49113	7.70168	7.14097	1.78653	0.0730708	0.929802	0.0548429	0.930029	0.217432	0.263593	0.997026	0.624394
	chr1.CM0109.33_at	7.00072	6.79871	8.04993	7.23364	7.45747	8.10429	6.90715	7.35862	7.45495	0.315347	-0.042877	0.136235	0.380438	0.902944	0.656324	0.62697	0.99502	0.874473
	chr1.CM0109.35_s_at	7.66348	7.79956	7.01216	7.14759	6.80138	7.03304	7.48349	7.18541	7.38403	-0.497731	-0.14076	-0.319245	0.0358592	0.502887	0.101044	0.228076	0.96432	0.524053
	chr1.CM0109.39_at	8.02858	8.25642	8.21078	8.08792	8.19995	8.42158	8.16034	8.10621	8.17012	0.0712218	-0.0197005	0.0257607	0.544287	0.865481	0.798334	0.745992	0.992289	0.929916
	chr1.CM0109.4_at	10.5388	10.7502	10.3091	10.5053	10.6555	10.2041	10.7312	10.4248	10.6005	-0.0777608	0.052794	-0.0124834	0.633447	0.745234	0.929104	0.805888	0.986378	0.9783
	chr1.CM0109.43_at	10.1649	10.2365	10.3823	9.76222	9.9999	9.62105	10.5039	10.3923	10.2566	-0.46683	0.123034	-0.171898	0.00480789	0.352189	0.148047	0.122209	0.94922	0.568959
	chr1.CM0109.45_at	8.94578	9.25091	8.9079	8.68617	8.45026	8.3895	8.85896	8.76166	8.81702	-0.526223	-0.222318	-0.374271	0.00222212	0.107289	0.00702226	0.0968074	0.884724	0.267046
	chr1.CM0109.47_at	7.37419	7.19766	7.35862	7.34566	7.46165	7.48882	7.35862	7.17855	7.29941	0.121885	-0.0312962	0.0452945	0.246582	0.757512	0.607652	0.508269	0.987319	0.853109
	chr1.CM0109.49_at	6.24664	6.44767	5.99388	5.92783	6.1497	6.13258	6.85627	6.25863	6.2346	-0.159359	0.220438	0.0305394	0.414257	0.266823	0.85396	0.651793	0.933724	0.951273
	chr1.CM0109.49_x_at	7.00008	7.25868	6.81075	6.98843	7.00008	6.6424	7.26825	7.03523	6.97196	-0.146204	0.0686383	-0.038783	0.365044	0.66481	0.776727	0.615318	0.980724	0.92225
	chr1.CM0109.5_at	7.07604	7.06161	7.21711	6.93768	7.24829	6.78141	7.00191	7.22368	7.03945	-0.12913	-0.0299105	-0.0795204	0.358035	0.827449	0.508283	0.610254	0.991347	0.804226
	chr1.CM0109.7_at	5.08743	5.38431	5.50694	5.37631	5.48066	5.38431	4.95625	5.70737	5.39874	0.0875321	0.0278912	0.0577116	0.650419	0.884565	0.72943	0.816735	0.994239	0.903027
	chr1.CM0109.9_at	7.0137	7.09231	6.81455	7.23993	7.0939	7.46992	7.47211	6.98631	7.16557	0.294399	0.234479	0.264439	0.0875803	0.161198	0.0781204	0.31717	0.913985	0.500055
	chr1.CM0113.2.1_at	7.44241	7.3141	7.15548	7.12115	7.23066	7.03871	7.46058	7.29879	7.19864	-0.173822	0.0153439	-0.0792393	0.164769	0.896694	0.446359	0.418887	0.994239	0.769558
	chr1.CM0113.20_at	8.46668	8.40111	8.73324	8.60989	8.63208	8.64789	8.44797	8.59751	8.49712	0.096278	-0.0194768	0.0384006	0.395949	0.860875	0.690991	0.63849	0.991347	0.887362
	chr1.CM0113.22_at	6.53341	6.34814	6.45757	6.36684	6.54317	6.19401	6.47821	6.48286	6.38484	-0.0783685	0.00226268	-0.0380529	0.499836	0.984247	0.702619	0.714468	0.999334	0.892589
	chr1.CM0113.23_at	4.96125	4.93205	5.06423	5.01617	4.88159	5.24138	4.73679	5.04545	4.82694	0.0605343	-0.116115	-0.0277905	0.638866	0.376005	0.802643	0.80873	0.95322	0.931552
	chr1.CM0113.26_at	9.33623	9.59781	9.02513	10.8394	9.82921	10.9862	10.0912	9.63054	9.8061	1.23189	0.522904	0.877398	0.00232326	0.108039	0.00724653	0.0968074	0.884724	0.26861
	chr1.CM0113.3_at	5.82294	6.11234	5.70764	5.70371	5.7555	5.75004	5.73771	5.7555	5.7555	-0.144557	-0.131403	-0.13798	0.232621	0.274577	0.192022	0.495107	0.934218	0.604492
	chr1.CM0113.30.2_s_at	10.3143	10.3964	10.2302	9.80451	10.2171	9.77178	10.2644	10.1778	10.2551	-0.382498	-0.0811927	-0.231845	0.016063	0.545349	0.0683188	0.175006	0.970285	0.483533
	chr1.CM0113.30_s_at	3.22941	3.09289	3.32575	3.32575	3.40696	3.94027	3.62387	3.34366	3.20391	0.341643	0.17446	0.258052	0.087202	0.352484	0.128467	0.316222	0.949284	0.547921
	chr1.CM0113.31_at	9.83773	9.18865	9.40399	7.03822	8.00762	8.46468	9.67197	9.14921	9.15518	-1.63995	-0.151336	-0.895642	0.000951683	0.666216	0.0139694	0.0758015	0.980724	0.324645
	chr1.CM0113.32_at	7.59532	7.61642	7.40885	7.30987	7.53722	7.00941	7.64834	7.43648	7.2842	-0.254697	-0.0838564	-0.169277	0.13146	0.597981	0.23472	0.378439	0.97477	0.638417
	chr1.CM0113.38.1_at	11.8582	12.0514	11.7318	11.4907	11.9325	11.4965	11.7545	11.6543	11.7158	-0.240529	-0.172276	-0.206403	0.12313	0.253915	0.12615	0.367256	0.933724	0.54575
	chr1.CM0113.38_at	11.9513	12.0651	11.6911	11.6358	12.0885	11.6051	11.8419	11.76	11.731	-0.126068	-0.124929	-0.125498	0.42785	0.431886	0.364831	0.662347	0.95882	0.721547
	chr1.CM0113.38_x_at	11.9952	12.1199	11.7687	11.7248	12.1025	11.6639	11.8933	11.8592	11.756	-0.130864	-0.125104	-0.127984	0.379604	0.400039	0.323984	0.626414	0.954594	0.698416
	chr1.CM0113.4_at	7.77632	7.93028	7.78302	7.77923	7.77632	7.57774	7.79376	7.70153	7.67183	-0.118775	-0.1075	-0.113138	0.262013	0.306922	0.220671	0.523085	0.940733	0.627548
	chr1.CM0113.43.1_at	5.4438	5.45334	5.47352	5.28669	5.35345	4.9992	5.24337	5.41047	5.14728	-0.243777	-0.189845	-0.216811	0.0704441	0.14448	0.0644109	0.289172	0.907194	0.476761
	chr1.CM0113.44.1_at	8.02012	8.14907	7.74506	7.51872	7.75866	7.75866	7.63211	7.61029	7.52556	-0.292736	-0.382099	-0.337417	0.0451267	0.014183	0.0128821	0.247189	0.597816	0.31603
	chr1.CM0113.47_at	4.10324	4.78104	3.92289	3.61434	3.70669	3.73983	5.00413	3.39393	4.50389	-0.582101	0.0315937	-0.275254	0.152843	0.934281	0.415834	0.405399	0.997026	0.75225
	chr1.CM0113.49_at	4.85787	4.71889	4.13331	4.27189	4.81039	4.63249	4.60225	4.26183	4.50771	0.00156935	-0.112758	-0.0555946	0.994199	0.604244	0.766732	0.997412	0.974942	0.918877
	chr1.CM0113.51.1_at	10.0722	10.0118	10.1586	9.47119	9.94549	9.2119	9.8144	10.063	9.71731	-0.538004	-0.215959	-0.376981	0.0153007	0.260722	0.0387949	0.171598	0.933724	0.429197
	chr1.CM0113.51_at	7.41561	7.66317	7.8494	7.09621	7.86095	6.56642	7.47779	7.78065	7.87658	-0.468197	0.0689443	-0.199627	0.138684	0.816182	0.444202	0.388433	0.991347	0.768521
	chr1.CM0113.52.2_at	9.29182	9.40263	9.32537	9.09721	9.2977	9.02715	9.35047	9.22081	9.32504	-0.199253	-0.0411685	-0.120211	0.080806	0.693801	0.203765	0.305671	0.983883	0.612938
	chr1.CM0113.52_at	4.10609	3.78331	3.80917	3.80917	3.80917	3.90348	3.55622	3.86516	3.80917	-0.058917	-0.156007	-0.107462	0.646439	0.240712	0.343803	0.81417	0.933724	0.71087
	chr1.CM0113.54_at	9.12668	9.01648	8.88546	9.14815	9.15591	8.9856	9.31417	9.22554	9.24822	0.0870135	0.253102	0.170058	0.406788	0.0323088	0.0812981	0.645945	0.748166	0.503839
	chr1.CM0113.55_at	4.98342	4.76434	4.40464	4.31889	3.99686	4.59876	4.84483	4.51254	4.43803	-0.412626	-0.118999	-0.265812	0.0677179	0.563854	0.156818	0.284934	0.971458	0.575732
	chr1.CM0113.56_at	6.37341	5.94941	6.54018	6.37341	6.37341	6.91716	6.3963	6.19458	6.21706	0.26699	-0.0183519	0.124319	0.196104	0.925611	0.471852	0.457058	0.996972	0.784288
	chr1.CM0113.57_at	11.7002	11.8931	11.6064	11.4625	11.6326	11.4901	11.679	11.639	11.771	-0.204817	-0.0368842	-0.120851	0.0856192	0.735921	0.220792	0.313591	0.986115	0.627627
	chr1.CM0113.58_at	6.50917	6.45671	6.45671	6.70212	6.48462	6.52226	6.23117	6.45671	6.41096	0.0954725	-0.107915	-0.00622145	0.373639	0.317586	0.945373	0.622191	0.944389	0.983314
	chr1.CM0113.6_at	6.93701	6.86288	7.17948	6.9011	7.02007	7.2692	7.00137	6.89165	6.98501	0.0703335	-0.0337808	0.0182763	0.59188	0.795507	0.871225	0.779479	0.991347	0.95809
	chr1.CM0113.62_at	8.97438	8.99226	9.04043	8.98434	9.07519	8.86869	8.97763	9.3272	8.97708	-0.0262803	0.0916136	0.0326666	0.829116	0.458495	0.757061	0.916062	0.960229	0.914749
	chr1.CM0113.66_at	8.11032	8.33009	7.79372	8.13392	8.37879	7.69648	7.96265	8.2798	8.12393	-0.00831015	0.0440833	0.0178866	0.967181	0.827457	0.918574	0.983899	0.991347	0.974194
	chr1.CM0113.7_at	9.32058	9.41595	9.67578	9.66063	9.58467	9.87175	9.38694	9.48214	9.41827	0.234915	-0.0416553	0.09663	0.085961	0.740121	0.383437	0.314234	0.986115	0.732289
	chr1.CM0113.70_at	6.32361	6.59066	6.63177	5.85513	6.43001	5.76476	6.33439	5.92318	6.24178	-0.498715	-0.348893	-0.423804	0.0287554	0.102145	0.0311432	0.210154	0.883171	0.405549
	chr1.CM0113.71_at	8.24877	8.24013	8.31712	8.32398	8.27622	8.51175	8.32954	8.35227	8.37795	0.101972	0.084576	0.0932742	0.305052	0.390506	0.280308	0.563376	0.954594	0.669548
	chr1.CM0113.73_at	7.44451	7.45288	7.40181	7.32959	7.35744	7.11589	7.6889	7.45288	7.54645	-0.165421	0.12968	-0.0178707	0.148559	0.246725	0.848051	0.400083	0.933724	0.949224
	chr1.CM0113.74_at	6.81332	7.06021	6.81596	7.01377	6.92295	6.63347	7.12052	6.73108	6.79989	-0.0397638	-0.0126657	-0.0262147	0.792227	0.93301	0.840933	0.897562	0.997026	0.946958
	chr1.CM0113.75.2_at	7.41563	7.60653	7.4931	7.0399	7.4147	7.21496	7.39285	7.19635	7.38172	-0.281902	-0.181446	-0.231674	0.0445344	0.167227	0.054087	0.246111	0.91617	0.457069
	chr1.CM0113.75_at	8.50247	8.52811	8.66418	8.46297	8.46562	8.50247	8.53099	8.42622	8.37488	-0.0878977	-0.120892	-0.104395	0.35896	0.216453	0.217665	0.610945	0.933724	0.62457
	chr1.CM0113.77_at	8.39621	8.5153	8.39303	8.14468	8.40202	8.33205	8.61043	8.29304	8.37928	-0.14193	-0.00726134	-0.0745958	0.253261	0.951556	0.477636	0.514834	0.998402	0.787364
	chr1.CM0113.8_at	11.6463	11.4654	10.9578	11.2249	10.3915	11.6021	11.5382	10.8779	10.978	-0.283641	-0.225142	-0.254391	0.396366	0.497518	0.380463	0.638846	0.963576	0.730444
	chr1.CM0113.80_at	8.13038	8.03977	7.95307	8.0822	7.94127	7.96789	8.35992	7.87346	7.93693	-0.0439545	0.0156975	-0.0141285	0.754463	0.910842	0.907358	0.876152	0.995714	0.970295
	chr1.CM0113.81_at	10.2779	9.93914	10.7647	10.5517	10.53	10.3959	10.4197	10.6879	10.4283	0.165298	0.184695	0.174997	0.408743	0.358292	0.317143	0.647466	0.949853	0.69385
	chr1.CM0117.19_at	7.03231	7.24905	7.05823	6.83356	7.03231	6.48429	7.13006	6.85908	7.03231	-0.329808	-0.106045	-0.217926	0.055762	0.497765	0.128127	0.265626	0.963576	0.547461
	chr1.CM0117.2.1_at	9.46051	9.64919	9.93351	9.09952	9.87212	9.33031	9.26031	9.31708	9.2564	-0.247088	-0.403139	-0.325114	0.238422	0.069575	0.087376	0.500912	0.851903	0.506334
	chr1.CM0117.22.1_s_at	7.50926	7.2947	7.14646	7.46224	7.48467	7.35476	7.98642	7.70898	7.46224	0.117086	0.40241	0.259748	0.451082	0.0242302	0.0745344	0.679796	0.703573	0.4951
	chr1.CM0117.22.3_at	8.50456	8.81525	8.50126	8.29621	8.60155	8.36222	8.53962	8.43258	8.2345	-0.187033	-0.204787	-0.19591	0.201578	0.16573	0.130052	0.463329	0.914636	0.550031
	chr1.CM0117.22_s_at	6.8109	6.90147	6.98501	6.87823	6.90568	6.60006	7.24297	6.91752	6.90568	-0.104468	0.12293	0.00923112	0.443649	0.370425	0.936626	0.674292	0.951899	0.980807
	chr1.CM0117.24.1_at	5.34796	5.2883	5.39933	5.17338	5.36012	5.13455	5.40698	5.7092	5.36012	-0.122511	0.146904	0.0121964	0.329484	0.247722	0.908246	0.585801	0.933724	0.970734
	chr1.CM0117.24_at	9.58622	9.39341	9.5661	9.49368	9.69443	9.2657	9.8145	9.83274	9.49641	-0.030637	0.199308	0.0843353	0.83339	0.192683	0.50865	0.918124	0.925214	0.804226
	chr1.CM0117.27.1_at	7.33569	7.39092	7.49801	7.31176	7.60055	7.63088	7.46279	7.38739	7.28447	0.106191	-0.0299892	0.0381008	0.375501	0.798215	0.708228	0.623713	0.991347	0.894549
	chr1.CM0117.27_at	8.33825	8.67203	8.86898	8.02536	8.86451	8.14254	8.25871	8.31398	8.50519	-0.28228	-0.267127	-0.274703	0.239689	0.263931	0.190816	0.501778	0.933724	0.60328
	chr1.CM0117.28_at	5.5667	5.97568	5.84438	5.51377	6.14555	5.95422	5.86666	5.8584	5.79645	0.0755912	0.0449155	0.0602534	0.665115	0.796317	0.690084	0.826209	0.991347	0.88697
	chr1.CM0117.28_s_at	7.10658	7.31598	7.32523	7.46618	7.40711	7.37126	7.28392	7.32523	7.31989	0.165586	0.0604153	0.113001	0.111916	0.536121	0.198312	0.352276	0.968425	0.609217
	chr1.CM0117.29.1_at	7.08312	6.9361	7.2192	6.86604	7.03889	6.96489	7.2286	7.28688	6.95839	-0.122869	0.0784792	-0.0221949	0.339395	0.535351	0.837983	0.594077	0.968144	0.946003
	chr1.CM0117.29.3_at	6.93277	7.23285	7.04086	7.45276	7.32202	7.37313	7.42328	6.98489	7.1861	0.313811	0.129265	0.221538	0.0415319	0.352977	0.0847033	0.23962	0.949437	0.505955
	chr1.CM0117.29.4_at	6.50687	6.46409	6.48435	6.72636	6.4777	6.52321	6.6052	6.51647	6.3243	0.090654	-0.00311076	0.0437716	0.427254	0.977859	0.65395	0.662074	0.998773	0.873656
	chr1.CM0117.29_at	7.06973	7.11337	7.71493	7.35287	7.36544	6.9476	7.43801	7.36987	7.60732	-0.0773731	0.17239	0.0475083	0.693843	0.388722	0.779687	0.842887	0.954594	0.923395
	chr1.CM0117.30_at	10.6479	10.9125	10.3909	10.1815	10.6767	10.4044	10.4661	10.4732	10.4521	-0.229545	-0.186596	-0.20807	0.184537	0.272678	0.166814	0.442463	0.933889	0.583597
	chr1.CM0117.33.1_at	8.76034	8.75529	8.76034	8.69269	8.87005	8.18474	8.93377	8.98775	8.76034	-0.176164	0.135296	-0.020434	0.312818	0.432725	0.889254	0.570731	0.95882	0.964683
	chr1.CM0117.33_at	11.7983	11.0488	10.2073	12.7208	12.2615	11.5672	11.453	12.5588	12.0105	1.16502	0.989304	1.07716	0.0277027	0.0529076	0.0207366	0.208243	0.833487	0.361322
	chr1.CM0117.34_at	5.47639	5.41828	4.99422	5.81237	5.57425	5.4024	5.53466	5.93408	5.33389	0.300043	0.304581	0.302312	0.152186	0.146763	0.102159	0.404663	0.907194	0.524779
	chr1.CM0117.36_at	8.10668	8.05835	8.09531	8.12193	8.10668	8.13202	8.30507	8.10617	8.0239	0.0334313	0.0582675	0.0458494	0.737614	0.561878	0.597541	0.867594	0.971458	0.848673
	chr1.CM0117.37_at	8.3094	8.23766	8.22326	8.38481	8.34228	8.48185	8.31222	8.3094	8.17594	0.14621	0.00907919	0.0776446	0.139027	0.921886	0.345459	0.388727	0.996435	0.711826
	chr1.CM0117.38_at	5.88305	6.16882	5.75451	5.48169	5.69463	5.58278	5.54392	5.80865	5.75451	-0.349093	-0.2331	-0.291096	0.026967	0.111702	0.0316585	0.205862	0.884724	0.408023
	chr1.CM0117.40.1_at	6.74799	6.84824	6.84562	6.84562	6.85495	6.84562	6.84562	6.84562	6.84562	0.0347807	0.0316683	0.0332245	0.678843	0.70594	0.648239	0.834818	0.984256	0.870646
	chr1.CM0117.40_at	7.76886	7.81768	7.93862	7.89919	8.01108	7.80569	7.84555	7.77459	7.6901	0.0636004	-0.0716382	-0.0040189	0.535474	0.48648	0.963529	0.74064	0.96255	0.989266
	chr1.CM0117.43_at	7.75633	7.69353	8.24541	7.65908	7.42706	8.31192	7.61364	7.50345	7.51878	-0.0990699	-0.353131	-0.2261	0.673451	0.155169	0.2808	0.831467	0.910795	0.669591
	chr1.CM0117.45_at	8.14347	8.36462	7.92739	7.67723	8.12475	7.96292	8.16364	7.96072	8.00968	-0.223527	-0.100475	-0.162001	0.171455	0.520778	0.24502	0.426823	0.965177	0.64599
	chr1.CM0117.49_at	7.90895	7.90895	7.8309	8.04326	7.86164	8.18548	8.10023	7.82975	7.80423	0.147189	0.028469	0.0878287	0.250905	0.817643	0.419656	0.512377	0.991347	0.754439
	chr1.CM0117.51_at	9.75022	9.69545	10.2542	10.9441	10.2615	10.6648	10.4089	10.1534	10.3036	0.72348	0.388681	0.55608	0.00580438	0.0852118	0.0109942	0.131361	0.860539	0.298029
	chr1.CM0117.53_s_at	7.57697	7.59128	7.59407	7.52621	7.52621	7.54236	7.44763	7.4001	7.4486	-0.0558427	-0.155329	-0.105586	0.498131	0.0813718	0.157826	0.713264	0.859469	0.577683
	chr1.CM0117.55.1_at	6.66992	6.69363	6.69172	6.47685	6.66884	6.54252	6.73744	6.44341	6.59178	-0.122356	-0.0942154	-0.108286	0.269277	0.388231	0.259641	0.530334	0.954594	0.657435
	chr1.CM0117.7_at	7.80478	8.16843	7.67877	7.53259	7.907	7.50635	7.87596	7.76767	7.75792	-0.235347	-0.0834785	-0.159413	0.162635	0.602522	0.264604	0.416806	0.974942	0.66037
	chr1.CM0121.10_s_at	6.43712	6.14508	7.76455	7.07084	7.09218	7.46141	6.177	6.38347	6.7386	0.425895	-0.349221	0.0383366	0.279176	0.369659	0.907329	0.539022	0.951899	0.970295
	chr1.CM0121.20_s_at	6.38899	6.16826	6.40065	6.24849	6.46259	6.58849	6.18642	6.0795	6.23815	0.113896	-0.151274	-0.0186888	0.362162	0.234314	0.859679	0.613121	0.933724	0.954102
	chr1.CM0121.31_at	6.27735	6.09577	7.4082	7.06739	7.30457	7.94322	5.89686	6.2124	6.41985	0.84462	-0.417406	0.213607	0.0393505	0.264041	0.499215	0.235522	0.933724	0.799676
	chr1.CM0121.34_at	3.23421	3.23421	3.20489	2.89605	3.44609	3.25496	3.35768	3.13531	3.18422	-0.0253991	0.00130145	-0.0120488	0.860938	0.992832	0.923506	0.931958	0.999562	0.976156
	chr1.CM0121.34_s_at	7.93604	8.06006	7.96712	7.60095	7.95935	7.66737	8.00805	7.82219	8.03893	-0.245182	-0.0313504	-0.138266	0.0701632	0.798582	0.213684	0.288659	0.991347	0.62081
	chr1.CM0121.34_x_at	6.86658	6.62788	6.85213	6.04896	6.6538	6.51324	6.75947	6.50742	6.62635	-0.376867	-0.151119	-0.263993	0.0448599	0.374439	0.0922117	0.24676	0.953086	0.512309
	chr1.CM0121.35_at	7.06194	7.2103	6.98184	9.34604	8.01896	7.62073	9.50665	8.33846	8.5876	1.24388	1.72621	1.48505	0.0183293	0.00317781	0.0033067	0.17985	0.349398	0.198731
	chr1.CM0121.36_at	12.1708	11.97	12.1189	12.0341	12.1236	11.6281	12.4722	12.4637	12.2858	-0.158008	0.320646	0.0813186	0.290831	0.0489187	0.52151	0.550111	0.824343	0.811993
	chr1.CM0121.37_at	4.66233	4.63552	4.54187	4.44382	4.63552	4.75501	4.79633	4.28961	4.57788	-0.00178921	-0.0586332	-0.0302112	0.990194	0.688513	0.810924	0.995634	0.983595	0.935599
	chr1.CM0122.0.1_x_at	2.89132	2.78895	2.86047	2.89132	2.89132	2.97342	2.94954	2.89132	2.90191	0.0717756	0.0673463	0.069561	0.413561	0.441925	0.362485	0.651495	0.95895	0.720292
	chr1.CM0122.1_at	6.31763	6.12442	6.25653	6.19367	6.4622	6.01632	6.6358	6.00473	6.25653	-0.00880054	0.066159	0.0286792	0.960707	0.71219	0.853061	0.980548	0.98469	0.950948
	chr1.CM0122.11_at	9.58792	9.98451	9.03978	8.9687	9.54911	8.87142	9.79081	9.5931	9.97903	-0.407661	0.250239	-0.0787109	0.145501	0.353391	0.730431	0.395926	0.949437	0.903344
	chr1.CM0122.11_s_at	9.24401	9.88147	8.91204	8.61033	9.30348	8.63854	9.48652	9.25628	9.69018	-0.495056	0.131825	-0.181616	0.0991865	0.635983	0.45589	0.335354	0.979801	0.775081
	chr1.CM0122.12_at	7.97042	7.69433	8.16886	7.94648	7.63686	8.4586	8.09675	7.94334	7.94476	0.0694404	0.0504118	0.0599261	0.741033	0.810108	0.741904	0.869458	0.991347	0.908326
	chr1.CM0122.13.1_at	9.92119	10.0887	9.91925	9.8409	10.0496	9.98408	9.83168	9.92119	9.67608	-0.0181855	-0.166715	-0.09245	0.869263	0.155135	0.346227	0.936797	0.910795	0.712325
	chr1.CM0122.13.1_x_at	10.1558	10.382	10.2254	10.0477	10.3276	10.2422	10.2077	10.1395	9.92483	-0.0485544	-0.163733	-0.106144	0.695746	0.206504	0.334705	0.843931	0.930438	0.705708
	chr1.CM0122.13_at	7.20325	7.19996	7.19842	7.0402	6.99258	6.84488	7.36182	7.11287	7.09233	-0.241325	-0.0115355	-0.12643	0.0473559	0.91495	0.198106	0.251217	0.996147	0.609178
	chr1.CM0122.15_at	7.82833	7.88126	7.63432	7.70896	7.7594	7.83713	7.86439	7.67175	7.73475	-0.0128048	-0.0243428	-0.0185738	0.904235	0.81928	0.840415	0.95479	0.991347	0.946958
	chr1.CM0122.16_at	7.12512	7.09112	7.08558	7.29569	7.10366	7.99692	6.97338	6.77895	7.10366	0.364816	-0.148614	0.108101	0.113355	0.492831	0.563031	0.354076	0.96317	0.831846
	chr1.CM0122.16_s_at	6.70637	6.57043	6.59781	6.95887	6.73409	7.44083	6.51469	6.47194	6.62788	0.419725	-0.0866986	0.166513	0.0319595	0.61274	0.274946	0.218576	0.975945	0.667186
	chr1.CM0122.2_at	6.62495	6.7931	6.62424	6.66025	6.82199	6.65375	6.62495	6.49834	6.1603	0.0312359	-0.252901	-0.110833	0.818679	0.0884979	0.358839	0.911275	0.863911	0.71831
	chr1.CM0122.20_at	7.79871	7.91545	7.7653	7.79685	7.84552	7.40948	7.8733	7.78679	7.79871	-0.142537	-0.00688402	-0.0747107	0.287733	0.957661	0.511217	0.546547	0.998402	0.805258
	chr1.CM0122.21.1_at	7.30894	7.6323	7.35347	7.3879	7.66503	7.34685	7.53986	7.32703	7.38659	0.0350255	-0.0137398	0.0106428	0.794176	0.918347	0.926937	0.898565	0.996435	0.977513
	chr1.CM0122.21_at	7.86023	7.86524	7.83647	7.90895	7.89677	8.00448	7.90895	7.96463	7.84416	0.0827539	0.0519347	0.0673443	0.355492	0.556086	0.383901	0.608218	0.971403	0.732305
	chr1.CM0122.22_x_at	5.85875	5.71083	5.57981	5.77612	5.90457	5.68858	5.84101	5.86598	5.74341	0.0732941	0.100338	0.0868159	0.510077	0.37232	0.372736	0.721772	0.952323	0.726323
	chr1.CM0122.3_s_at	6.1026	6.02264	6.16002	5.9808	6.1026	6.15893	5.80128	6.50733	5.75674	-0.0143133	-0.0733043	-0.0438088	0.940315	0.702548	0.791687	0.970737	0.984256	0.927434
	chr1.CM0122.31_at	8.21347	8.29659	8.10677	8.22451	8.2648	8.01488	8.35627	8.17889	8.09984	-0.0375467	0.00605717	-0.0157448	0.746991	0.95837	0.875579	0.872658	0.998402	0.959571
	chr1.CM0122.32_at	7.708	7.82952	7.47565	6.95884	7.64675	7.41654	7.32302	7.60349	7.65845	-0.330347	-0.142738	-0.236543	0.107481	0.459453	0.173452	0.346547	0.960229	0.586863
	chr1.CM0122.34_at	8.68731	8.84114	8.58609	8.30995	8.50783	8.22588	8.62753	8.51452	8.54779	-0.35696	-0.141569	-0.249265	0.0104268	0.232423	0.0287027	0.152561	0.933724	0.396492
	chr1.CM0122.36_at	9.08883	9.05754	8.93938	8.72723	8.91591	8.59488	9.036	8.93341	8.76698	-0.282577	-0.116452	-0.199515	0.0390914	0.345688	0.0806669	0.235137	0.946748	0.503839
	chr1.CM0122.38_at	12.8068	12.7371	12.959	12.7722	12.8384	12.8079	12.695	12.8068	12.8445	-0.0281072	-0.0522491	-0.0401781	0.775056	0.5974	0.638525	0.887796	0.97477	0.866466
	chr1.CM0122.4_at	4.12459	4.64951	4.48439	4.89622	4.58584	5.21434	4.36768	4.44644	4.37747	0.479305	-0.0223013	0.228502	0.0252323	0.903398	0.173985	0.200329	0.995119	0.587482
	chr1.CM0122.41.1_s_at	6.5951	6.37597	6.33987	6.36233	6.33987	6.21398	6.33987	6.06642	6.29436	-0.131586	-0.20343	-0.167508	0.280568	0.109787	0.125888	0.540455	0.884724	0.545633
	chr1.CM0122.41.2_at	7.40687	7.86334	6.8214	6.40271	7.12939	6.86717	7.31186	6.98546	7.29735	-0.564111	-0.165644	-0.364878	0.0653725	0.55288	0.151504	0.281442	0.971403	0.571887
	chr1.CM0122.43_at	10.2884	10.4285	10.046	9.92551	10.1359	9.76431	10.181	10.0879	10.1504	-0.312419	-0.11453	-0.213475	0.0414258	0.40575	0.0933676	0.239382	0.95547	0.513969
	chr1.CM0122.46_at	12.0064	11.9325	12.1725	11.7947	11.9493	11.6932	11.7353	12.193	12.1119	-0.224732	-0.0236853	-0.124209	0.144657	0.869963	0.334483	0.395212	0.992711	0.705708
	chr1.CM0122.50_at	7.44552	7.32967	7.35807	7.34543	7.34543	7.35036	7.54029	6.92268	7.333	-0.0306773	-0.112434	-0.0715556	0.838663	0.462147	0.586245	0.92043	0.960605	0.843729
	chr1.CM0122.51_at	8.76859	8.871	8.54708	8.6243	8.89282	8.30814	8.93663	8.664	8.68062	-0.120471	0.0315272	-0.0444717	0.478201	0.850741	0.759626	0.699775	0.991347	0.915639
	chr1.CM0122.52_at	10.9235	11.1532	10.8507	10.573	10.8387	10.5589	10.9857	10.8412	11.0332	-0.318913	-0.0224164	-0.170665	0.0289119	0.859061	0.14284	0.210615	0.991347	0.563415
	chr1.CM0122.54_at	7.30889	7.53601	7.27311	7.04483	7.44825	7.31062	7.18318	7.21467	7.01806	-0.104769	-0.234033	-0.169401	0.443789	0.107372	0.169152	0.674433	0.884724	0.584647
	chr1.CM0122.56_at	8.36889	7.75871	6.80217	8.59472	8.06716	6.77428	8.74972	7.42253	7.72565	0.168797	0.322706	0.245751	0.765967	0.571937	0.618447	0.883116	0.971963	0.858208
	chr1.CM0122.57_at	3.73872	3.53659	4.6945	8.4192	4.30375	9.12943	3.42768	4.01246	4.29984	3.29419	-0.0766104	1.60879	0.0122123	0.943549	0.111492	0.160013	0.998056	0.531772
	chr1.CM0122.58_at	4.21705	4.1709	4.27945	4.31961	4.20264	4.18511	4.23437	4.5284	4.09956	0.0133184	0.0649765	0.0391475	0.914488	0.603135	0.716482	0.959119	0.974942	0.897863
	chr1.CM0122.61_at	6.13049	6.2341	5.90932	5.67615	6.28558	5.76913	6.09241	6.11499	5.92115	-0.181015	-0.0484561	-0.114736	0.307731	0.778761	0.449054	0.56578	0.987992	0.770338
	chr1.CM0122.63_at	7.63267	7.38261	7.63048	7.63267	7.70021	7.79585	7.87249	7.78043	7.56438	0.160991	0.190516	0.175754	0.206104	0.141346	0.120035	0.467414	0.906214	0.540405
	chr1.CM0122.64_x_at	2.83879	2.69257	3.07024	4.34271	2.92984	4.73399	2.68367	3.01389	2.836	1.13498	-0.0226816	0.556148	0.0169231	0.95461	0.132101	0.177118	0.998402	0.552436
	chr1.CM0122.71_at	7.13337	7.46551	7.11935	6.74967	7.11935	6.83612	7.17558	7.06967	7.13434	-0.337698	-0.112877	-0.225288	0.0325887	0.420355	0.0836776	0.220421	0.957781	0.503968
	chr1.CM0122.72_at	7.75927	7.974	7.80638	7.96301	7.93604	7.8806	7.7109	7.7034	7.68496	0.0800022	-0.146798	-0.0333979	0.403069	0.14199	0.682213	0.643768	0.906419	0.883223
	chr1.CM0122.74_at	7.47248	7.59565	7.61785	7.61894	7.62213	7.58842	7.51127	7.51207	7.54222	0.0478359	-0.04014	0.00384792	0.584958	0.645897	0.959188	0.774782	0.979801	0.987529
	chr1.CM0122.78.2_at	6.40016	6.58177	6.56697	6.48383	6.72612	6.54987	6.06558	6.21182	6.65518	0.070303	-0.205441	-0.067569	0.661163	0.218213	0.627106	0.823834	0.933724	0.86221
	chr1.CM0122.78_s_at	9.06358	9.15185	8.6877	9.24848	8.92066	8.24724	9.5764	9.11444	9.0844	-0.16225	0.290703	0.0642262	0.541904	0.285469	0.778552	0.745319	0.935737	0.923062
	chr1.CM0122.82_at	9.46593	9.66912	9.4709	9.34809	9.47553	9.40155	9.44331	9.29307	9.48911	-0.126927	-0.126816	-0.126872	0.242907	0.243285	0.183092	0.504841	0.933724	0.59528
	chr1.CM0122.85.1_at	9.09244	9.11719	9.10442	9.13581	9.17661	9.46078	8.82443	8.88263	8.73052	0.153052	-0.292156	-0.069552	0.190947	0.0245128	0.476822	0.45082	0.705944	0.787118
	chr1.CM0123.27.1_at	11.6096	11.4593	11.5699	11.287	11.4558	11.5654	11.4651	11.5542	11.386	-0.110188	-0.0778219	-0.0940048	0.321432	0.47751	0.328291	0.578484	0.962442	0.701623
	chr1.CM0123.27_at	7.77137	7.78258	7.2887	7.2385	7.20252	6.7281	7.53289	6.92453	7.39703	-0.557848	-0.329403	-0.443625	0.027999	0.156538	0.0397343	0.208914	0.910795	0.430391
	chr1.CM0123.29_at	11.707	11.532	11.7319	11.1349	11.6102	11.3509	11.434	11.5208	11.4313	-0.291608	-0.194907	-0.243257	0.0508668	0.166394	0.0582068	0.257148	0.915563	0.468147
	chr1.CM0123.35.1_at	5.62676	5.64561	5.81641	6.52769	6.18442	7.50623	6.01338	6.39372	6.6424	1.04319	0.653572	0.84838	0.00770952	0.0609489	0.0107296	0.141564	0.846896	0.29629
	chr1.CM0123.39.1_at	3.66671	3.39434	3.46061	4.00873	3.60602	3.68089	3.78442	3.72514	3.80656	0.257994	0.264819	0.261407	0.0738716	0.0677561	0.042241	0.294648	0.850221	0.436029
	chr1.CM0123.57_at	9.3406	9.04806	9.85196	9.90325	9.61459	11.1715	9.33647	9.3237	9.68569	0.816252	0.0350823	0.425667	0.0569818	0.927265	0.221116	0.267761	0.997026	0.627868
	chr1.CM0123.6_at	8.41245	8.41612	7.96263	7.72269	7.93747	7.38131	8.62067	8.00607	8.30226	-0.583245	0.0459351	-0.268655	0.0195083	0.827955	0.165256	0.183079	0.991347	0.583134
	chr1.CM0123.61.2_at	7.08774	6.85257	7.14326	7.12824	7.24581	7.55029	6.75947	6.84069	7.04089	0.280259	-0.147503	0.0663779	0.0784088	0.323108	0.600113	0.301947	0.945577	0.849684
	chr1.CM0125.25_at	6.90434	6.90434	6.91695	6.89889	6.86705	6.98942	6.9675	6.90434	6.91413	0.00991141	0.0201178	0.0150146	0.907641	0.814059	0.839314	0.956059	0.991347	0.946463
	chr1.CM0125.3_at	7.18443	7.44026	6.99867	6.67103	7.01692	6.865	7.3849	6.98583	6.98583	-0.356806	-0.0889341	-0.22287	0.0539594	0.593917	0.144367	0.262325	0.97477	0.565269
	chr1.CM0133.1_at	8.64317	8.60195	8.75232	8.34116	8.69266	8.29512	8.98934	8.63129	8.81234	-0.222832	0.145177	-0.0388274	0.139451	0.318282	0.751629	0.389313	0.94463	0.912741
	chr1.CM0133.17_at	4.92726	4.81039	3.46641	4.19991	4.81039	4.63621	4.95625	5.12253	4.97869	0.147486	0.617804	0.382645	0.681023	0.10913	0.235276	0.835724	0.884724	0.638447
	chr1.CM0133.20_at	3.72015	3.82777	4.03194	3.91803	3.91803	4.25865	3.88278	3.91803	4.20046	0.171618	0.14047	0.156044	0.257873	0.348617	0.236571	0.51939	0.947735	0.638882
	chr1.CM0133.28_at	7.61242	7.59705	7.48338	7.47064	7.60246	7.61321	7.58157	7.36248	7.46581	-0.00217817	-0.0943293	-0.0482537	0.982745	0.360829	0.583437	0.991684	0.949853	0.842273
	chr1.CM0133.29_at	5.34623	5.51499	5.34623	5.44025	5.43242	5.32475	5.37904	5.3628	5.15049	-0.00334637	-0.10504	-0.0541934	0.974766	0.334099	0.558153	0.988072	0.946748	0.829544
	chr1.CM0133.36_at	5.43642	5.42594	5.52213	5.56265	5.6506	5.74583	5.27289	5.23039	5.28082	0.19153	-0.200127	-0.00429842	0.0597159	0.0510219	0.956679	0.272604	0.833349	0.986895
	chr1.CM0133.38_at	4.51035	4.78383	4.65145	4.6385	6.16891	5.54487	4.74265	4.81303	4.7629	0.802213	0.124314	0.463264	0.0304536	0.699967	0.121195	0.214958	0.984256	0.541032
	chr1.CM0133.40_at	6.28469	6.2732	6.12416	6.34902	6.27735	6.14682	6.28834	6.31661	6.27735	0.0303779	0.0667503	0.0485641	0.755426	0.49828	0.567902	0.876735	0.963635	0.835279
	chr1.CM0133.46_at	4.90579	4.80637	4.75782	4.75104	4.47947	4.9992	4.63484	4.88705	5.23289	-0.0800907	0.0949327	0.00742097	0.657591	0.600159	0.96196	0.821974	0.97477	0.988814
	chr1.CM0133.48_at	7.05862	7.09224	6.92838	6.79243	7.05605	6.74578	7.05167	6.89157	6.97612	-0.161661	-0.0532942	-0.107478	0.180333	0.64335	0.293648	0.437484	0.979801	0.67874
	chr1.CM0133.52_at	8.15363	8.36317	7.83488	7.86037	8.22405	8.12468	8.14007	8.06362	7.96428	-0.0475245	-0.061235	-0.0543798	0.761803	0.696632	0.689381	0.880608	0.984256	0.886643
	chr1.CM0133.53_at	6.54829	6.64556	6.41898	6.42864	6.60006	6.19683	6.74371	6.4777	6.06035	-0.129096	-0.110355	-0.119725	0.488189	0.551986	0.458796	0.706553	0.971403	0.777087
	chr1.CM0133.54.1_at	6.71643	6.80973	6.66526	5.96481	6.78848	5.68589	6.64037	6.36056	6.45084	-0.584082	-0.24655	-0.415316	0.0398727	0.336999	0.0801486	0.236353	0.946748	0.503839
	chr1.CM0133.54.2_at	3.3739	3.53659	3.55977	3.63347	3.55977	3.29904	3.42372	3.59179	3.67236	0.00734097	0.0725364	0.0399387	0.952992	0.564025	0.712205	0.976715	0.971458	0.896258
	chr1.CM0133.54_at	7.30089	7.18055	7.11069	7.17403	7.34003	6.70639	7.21045	6.92031	6.80462	-0.123892	-0.218916	-0.171404	0.493754	0.239342	0.284003	0.710363	0.933724	0.672367
	chr1.CM0133.58_at	8.61105	8.64833	8.86355	8.82348	8.86903	8.94921	8.65743	8.80804	8.49146	0.17293	-0.0553301	0.0587998	0.167376	0.64217	0.569764	0.421869	0.979801	0.836475
	chr1.CM0133.59_at	11.0429	10.8927	10.8201	11.0738	10.9028	11.1305	11.0385	10.6781	10.9461	0.117154	-0.0309648	0.0430945	0.369619	0.808452	0.697626	0.61903	0.991347	0.890323
	chr1.CM0133.6_at	9.5956	9.54656	9.6906	9.49507	9.62105	9.35335	9.80047	9.59285	9.71762	-0.121093	0.0927276	-0.0141825	0.282793	0.404394	0.880599	0.542027	0.955316	0.961369
	chr1.CM0133.64.1_at	7.05992	6.97775	6.25606	7.11163	6.91512	6.32846	7.28194	7.33054	7.15661	0.020491	0.491784	0.256137	0.935883	0.0785886	0.263145	0.968543	0.85691	0.659652
	chr1.CM0133.67_at	9.84079	9.707	8.92131	9.01028	9.14861	8.65959	9.94795	9.52303	9.49384	-0.550209	0.165239	-0.192485	0.0548856	0.524067	0.395887	0.263665	0.965177	0.740468
	chr1.CM0133.75_at	7.80424	7.06375	7.1635	7.62498	7.21711	7.41539	6.7397	7.15165	7.02915	0.0753311	-0.370331	-0.1475	0.725238	0.108492	0.433492	0.861797	0.884724	0.761805
	chr1.CM0133.80_at	8.51438	8.36403	8.11702	8.31545	8.2679	8.35167	8.23554	8.37547	8.23579	-0.0201362	-0.0495412	-0.0348387	0.8656	0.678394	0.735903	0.935017	0.98282	0.905549
	chr1.CM0133.82_at	6.46207	6.32372	6.61324	6.46903	6.54255	6.28749	6.53241	6.5717	6.73488	-0.0333204	0.146651	0.0566651	0.781158	0.239538	0.587771	0.891643	0.933724	0.844346
	chr1.CM0133.83_at	4.7629	4.67802	4.6857	4.75104	4.82819	4.96177	5.11115	4.76983	4.7629	0.138128	0.17242	0.155274	0.274261	0.180171	0.165092	0.53522	0.919002	0.583134
	chr1.CM0133.83_x_at	5.15799	5.00568	4.63552	4.8751	4.79594	4.58865	5.31459	4.71332	4.83958	-0.179832	0.022768	-0.0785319	0.362907	0.90607	0.640395	0.613576	0.995628	0.867364
	chr1.CM0133.84_at	10.0887	10.2888	9.60285	9.56898	9.79747	9.45684	10.1668	9.80934	10.1481	-0.385662	0.0479623	-0.16885	0.0703751	0.804139	0.32632	0.289169	0.991347	0.700047
	chr1.CM0133.85_at	7.45175	7.10595	8.04521	7.78361	7.47721	7.91966	7.28313	7.63484	7.20023	0.192524	-0.161569	0.0154777	0.434835	0.510024	0.94117	0.667043	0.964337	0.982291
	chr1.CM0133.86_at	6.37676	6.21667	6.45229	6.36206	6.35382	5.9961	6.72998	6.40826	6.36206	-0.111254	0.151522	0.0201341	0.460357	0.321001	0.875512	0.686927	0.945327	0.959571
	chr1.CM0133.88_at	11.8245	11.537	11.994	11.9808	12.0767	11.5681	12.0791	12.1031	11.9095	0.0900682	0.2454	0.167734	0.594694	0.167322	0.266088	0.781545	0.91617	0.660634
	chr1.CM0133.89.1_s_at	8.06674	8.108	7.9683	8.02275	8.06477	7.67382	8.09516	8.00365	7.80474	-0.127232	-0.0798272	-0.103529	0.355601	0.556279	0.384055	0.608294	0.971403	0.732353
	chr1.CM0141.12.1_at	6.31534	6.01119	6.23051	6.64076	5.93555	6.62932	6.25135	6.82431	6.71764	0.216197	0.412085	0.314141	0.349851	0.0930142	0.132538	0.603648	0.870817	0.552436
	chr1.CM0141.12.1_x_at	6.41145	6.28507	6.41145	6.51979	6.19003	6.63633	6.41145	6.4674	6.65518	0.0793915	0.142019	0.110705	0.561647	0.309174	0.35732	0.758957	0.941531	0.717944
	chr1.CM0141.12.3_at	7.2753	7.37411	7.26159	7.23811	7.60793	6.84562	7.34841	7.34192	7.48211	-0.073115	0.0871476	0.00701633	0.67948	0.623111	0.963302	0.83495	0.978365	0.989118
	chr1.CM0141.12.4_at	8.06133	8.08439	8.0255	8.00583	8.11101	8.1354	8.06133	8.04323	7.99806	0.027007	-0.0228679	0.00206957	0.756155	0.792435	0.978017	0.87709	0.990866	0.993717
	chr1.CM0141.12_at	8.66971	8.66971	8.84841	8.50424	8.66971	8.66971	8.75077	8.7212	8.46618	-0.114724	-0.0832238	-0.0989738	0.335896	0.479579	0.337651	0.590875	0.962442	0.70726
	chr1.CM0141.14.1_at	4.36772	4.46833	4.67859	4.54528	4.55832	4.36985	4.45043	4.25718	3.97211	-0.0137302	-0.278304	-0.146017	0.925126	0.0819871	0.265829	0.964816	0.859469	0.660634
	chr1.CM0141.18_at	8.78613	8.73575	8.71747	9.09089	8.81858	9.2226	8.87552	8.79589	8.7884	0.297574	0.0734882	0.185531	0.028423	0.535317	0.0931456	0.209992	0.968144	0.513597
	chr1.CM0141.21_at	3.81783	3.81368	3.96416	4.01621	3.81559	3.69965	3.81783	3.81783	3.81783	-0.0214071	-0.0473966	-0.0344019	0.843141	0.662712	0.714241	0.92249	0.980534	0.897293
	chr1.CM0141.25_at	6.95527	7.12446	7.25382	7.11327	7.14147	7.11327	7.11327	7.01771	6.74822	0.0114895	-0.151447	-0.0699788	0.926976	0.245656	0.524078	0.965399	0.933724	0.812798
	chr1.CM0141.27_at	7.95167	8.00443	8.00443	8.00443	8.11347	8.23458	7.98527	8.00443	7.94889	0.13065	-0.00731113	0.0616694	0.186859	0.937999	0.456002	0.445234	0.997261	0.775171
	chr1.CM0141.30_at	8.57916	8.74038	8.77898	8.60922	9.04559	8.37981	8.60021	8.69834	8.78192	-0.0212997	-0.00601924	-0.0136595	0.898055	0.971105	0.9244	0.952021	0.998402	0.976456
	chr1.CM0141.31_at	6.38284	5.64184	6.65518	7.26901	5.89229	8.59204	5.58211	5.8061	5.82901	1.0245	-0.487545	0.268476	0.104833	0.412826	0.598322	0.343248	0.957209	0.849077
	chr1.CM0141.41_at	11.477	11.4043	11.4043	11.3936	11.6273	11.301	11.3252	11.4285	11.3931	0.0121156	-0.0462633	-0.0170739	0.910649	0.669825	0.85519	0.957286	0.981305	0.951819
	chr1.CM0141.45.3_at	3.62869	3.81682	3.61157	3.82777	3.67591	4.0086	4.03129	3.955	3.85572	0.15173	0.26164	0.206685	0.221895	0.0500558	0.0691265	0.483684	0.829723	0.485614
	chr1.CM0141.48_at	6.85303	6.49243	6.17917	5.64432	5.81221	5.41175	6.76533	6.81059	6.20097	-0.885453	0.0840815	-0.400686	0.0026749	0.705341	0.060413	0.101912	0.984256	0.470909
	chr1.CM0141.49_at	5.34077	4.96166	4.75785	4.52206	4.27669	4.5443	5.17775	5.15806	5.06055	-0.572409	0.112025	-0.230192	0.00448901	0.479692	0.114297	0.119793	0.962442	0.534411
	chr1.CM0141.5_at	7.64526	7.6161	7.05048	8.08516	8.1349	8.20212	7.46213	7.70093	7.81082	0.703445	0.220676	0.462061	0.00237843	0.221322	0.0113164	0.097358	0.933724	0.30142
	chr1.CM0141.53_s_at	8.87101	9.10526	8.85386	8.49281	9.05716	7.9058	8.92126	8.47059	9.08306	-0.458126	-0.118408	-0.288267	0.125849	0.672891	0.251248	0.370826	0.981686	0.652073
	chr1.CM0141.57.2_at	5.83618	5.43426	5.43426	5.31178	5.496	5.18344	5.55727	5.4175	5.43426	-0.237824	-0.0985572	-0.168191	0.116396	0.489675	0.189661	0.358025	0.963155	0.602533
	chr1.CM0141.58_at	7.34072	7.44615	7.33063	7.34072	7.35177	7.24583	7.4197	7.37335	7.19992	-0.0597315	-0.0415145	-0.050623	0.549804	0.676016	0.558196	0.750333	0.982596	0.829544
	chr1.CM0141.59_s_at	10.5968	10.655	10.6019	10.6224	10.623	10.255	10.7549	10.543	10.6019	-0.11781	0.0153537	-0.0512282	0.358183	0.90233	0.638391	0.610391	0.99502	0.866466
	chr1.CM0141.6.1_at	4.25563	3.99586	4.19793	4.2234	3.89946	3.63378	4.68373	4.2234	4.37521	-0.230924	0.277641	0.0233582	0.216409	0.144473	0.879982	0.478524	0.907194	0.961176
	chr1.CM0141.63_at	7.18666	7.36281	6.84264	6.94759	6.95302	6.62705	7.11306	6.81462	6.95302	-0.288147	-0.170467	-0.229307	0.102593	0.310183	0.129297	0.34037	0.941531	0.54894
	chr1.CM0141.65_at	4.8425	4.96269	5.11131	4.8425	5.16897	4.73558	4.81039	4.71756	4.68265	-0.0564833	-0.2353	-0.145892	0.675914	0.10565	0.229878	0.833098	0.884724	0.63531
	chr1.CM0141.7_at	4.81145	4.64757	5.13795	4.988	4.77782	5.2995	4.7227	5.10664	4.8858	0.156118	0.0393907	0.0977542	0.400375	0.828705	0.539212	0.642062	0.991347	0.819211
	chr1.CM0141.8.1_at	6.68197	6.74883	6.57096	6.49215	6.39407	6.16378	6.65476	6.81631	6.90301	-0.317249	0.124109	-0.0965702	0.0250695	0.320708	0.3697	0.199929	0.945327	0.724949
	chr1.CM0141.9_at	6.21398	6.21398	6.14002	6.35159	6.25347	6.19785	6.40513	6.21398	6.11616	0.0783087	0.055761	0.0670348	0.464823	0.599951	0.469834	0.689914	0.97477	0.783405
	chr1.CM0145.12_at	8.50978	7.77046	6.72919	9.09051	7.89564	7.26413	8.63273	7.85102	7.49937	0.413619	0.324566	0.369093	0.472738	0.570928	0.459797	0.695396	0.971963	0.777715
	chr1.CM0145.14_at	5.57403	5.70095	5.55094	5.52467	5.54252	5.22113	5.37931	5.47669	5.13802	-0.179201	-0.2773	-0.228251	0.196739	0.0594353	0.0706685	0.457788	0.846896	0.488275
	chr1.CM0145.19_at	8.81595	8.91911	8.85606	8.58835	8.81595	7.98822	8.94387	8.79636	8.94183	-0.399536	0.0303147	-0.184611	0.0613869	0.874699	0.2835	0.275358	0.993116	0.672356
	chr1.CM0145.20_at	6.94524	7.06556	6.86727	7.332	7.1197	6.98916	7.22977	7.19577	7.03087	0.1876	0.192785	0.190192	0.144585	0.135057	0.0943043	0.395212	0.90223	0.515141
	chr1.CM0145.23_at	7.22771	7.52886	7.16351	8.47473	7.58671	7.93342	7.98452	7.65174	7.49015	0.691593	0.402111	0.546852	0.013781	0.109561	0.0211961	0.166848	0.884724	0.362942
	chr1.CM0145.28_at	5.53362	5.81282	5.70053	5.53309	5.78205	5.24138	5.87603	5.61269	5.44747	-0.163485	-0.0369269	-0.100206	0.34578	0.827179	0.499107	0.599886	0.991347	0.799676
	chr1.CM0145.31_at	8.65492	8.6315	8.58646	8.37459	8.40855	8.65745	8.65212	8.51329	8.6877	-0.144095	-0.00658666	-0.0753407	0.205332	0.951584	0.430991	0.466421	0.998402	0.760413
	chr1.CM0145.40_at	7.7863	7.40621	6.61486	7.09963	6.77864	6.03576	7.35862	7.25818	7.49015	-0.631114	0.0998608	-0.265626	0.0847285	0.766043	0.370851	0.311996	0.987319	0.7253
	chr1.CM0145.43.1_at	7.21819	7.45192	7.2729	6.85624	7.38551	7.1903	7.29288	7.08081	6.99685	-0.170317	-0.190823	-0.18057	0.285973	0.235668	0.198402	0.544869	0.933724	0.609231
	chr1.CM0145.43_at	5.31064	5.50322	5.45845	5.40238	5.41824	4.89869	5.49279	5.35993	5.40238	-0.184335	-0.00573734	-0.095036	0.239174	0.96955	0.472066	0.501564	0.998402	0.784288
	chr1.CM0147.10_at	4.86972	5.08734	4.1614	3.5212	4.19822	4.15885	4.12659	3.9629	4.17677	-0.746729	-0.617401	-0.682065	0.0166602	0.0382007	0.0128541	0.17634	0.787198	0.315971
	chr1.CM0147.101.2_at	9.02123	9.08753	8.97276	8.94309	9.15331	8.84909	9.16409	9.05702	9.20866	-0.0453425	0.116087	0.0353723	0.677683	0.300182	0.707846	0.834042	0.938848	0.894317
	chr1.CM0147.101_at	9.15236	9.60355	8.94229	8.73963	9.14211	9.04372	9.58567	9.16427	8.99361	-0.257581	0.0151172	-0.121232	0.248903	0.943888	0.519611	0.510592	0.998056	0.810705
	chr1.CM0147.105_at	5.80806	6.09944	6.10088	6.21687	6.09944	6.17981	6.07349	6.18366	6.00999	0.162581	0.086252	0.124417	0.173049	0.452433	0.223367	0.428622	0.960229	0.628942
	chr1.CM0147.107_at	5.0945	5.17719	4.97598	4.92527	5.06762	5.05591	5.87973	5.36516	4.58727	-0.0662881	0.194829	0.0642706	0.810221	0.48583	0.788132	0.906362	0.96255	0.926751
	chr1.CM0147.112_at	8.36401	8.32398	8.34385	8.51236	8.65016	8.57658	8.48206	8.48206	8.6017	0.235756	0.177999	0.206878	0.0243702	0.0717608	0.0229861	0.197655	0.85354	0.370578
	chr1.CM0147.119_at	5.98011	6.27967	5.54253	5.92318	5.7247	5.48308	5.82209	5.82209	5.76452	-0.22378	-0.131199	-0.177489	0.256419	0.495305	0.295802	0.518338	0.96317	0.680584
	chr1.CM0147.12_at	5.72261	5.71348	5.7071	5.75853	5.72261	5.55279	5.51078	5.75422	5.72261	-0.0364173	-0.0518583	-0.0441378	0.731082	0.625769	0.631646	0.864353	0.978944	0.864211
	chr1.CM0147.120_at	7.00021	7.1763	6.99319	6.76799	7.20201	6.62978	7.0098	7.11327	6.71018	-0.189975	-0.112153	-0.151064	0.282427	0.516602	0.321188	0.5418	0.965177	0.696783
	chr1.CM0147.122_at	8.03934	7.95485	7.87658	7.88415	8.36129	7.81099	7.73411	8.10318	7.94907	0.0618878	-0.0281385	0.0168747	0.707827	0.864258	0.905722	0.851399	0.992289	0.970069
	chr1.CM0147.2_x_at	7.66882	7.69589	7.94777	7.69372	7.66541	7.78356	7.1965	7.6156	7.71421	-0.0565973	-0.262056	-0.159327	0.708564	0.107842	0.241477	0.851941	0.884724	0.644748
	chr1.CM0147.20.1_at	3.35599	3.41172	3.35599	3.32575	3.53659	3.35599	3.03664	3.47549	3.62051	0.0315446	0.00297729	0.017261	0.836408	0.984431	0.896117	0.919376	0.999334	0.96724
	chr1.CM0147.25_at	5.17793	5.03706	4.92527	4.92527	4.50326	4.92527	4.83583	4.52034	4.94423	-0.262155	-0.279955	-0.271055	0.129368	0.108317	0.0774559	0.375965	0.884724	0.499227
	chr1.CM0147.26_at	6.82383	7.10428	6.00443	6.03986	5.685	5.82769	7.6889	6.36951	6.34445	-0.793326	0.156775	-0.318276	0.0694946	0.693233	0.364582	0.287715	0.983883	0.721418
	chr1.CM0147.26_s_at	8.14993	8.38801	7.25165	6.76473	6.98501	6.67154	8.6477	7.44026	7.74004	-1.12277	0.0128064	-0.554981	0.0108435	0.971636	0.100807	0.153348	0.998413	0.523638
	chr1.CM0147.33.1_at	7.62416	7.48431	7.88335	7.62416	7.62416	7.54612	7.69047	7.60343	7.60841	-0.0657973	-0.0298368	-0.047817	0.57666	0.798723	0.638544	0.768735	0.991347	0.866466
	chr1.CM0147.33_at	5.36809	5.29745	4.99422	3.45772	4.28421	4.32347	5.31898	4.26651	5.24598	-1.19812	-0.276098	-0.737109	0.00426586	0.403884	0.0245225	0.118058	0.955132	0.37622
	chr1.CM0147.35_at	5.76022	5.49783	5.55279	5.23933	5.75593	5.36395	5.55279	5.53816	5.6399	-0.150543	-0.0266639	-0.0886032	0.318225	0.855663	0.490869	0.575568	0.991347	0.795515
	chr1.CM0147.35_s_at	10.4086	10.1473	10.1473	9.72282	10.3094	9.57681	10.0283	10.1387	10.2507	-0.364693	-0.0951459	-0.229919	0.0789154	0.617453	0.18298	0.302517	0.97783	0.59528
	chr1.CM0147.4_at	7.56268	7.54096	7.74228	7.20195	7.52104	7.49381	7.68117	7.55381	7.70543	-0.209712	0.0314938	-0.0891091	0.10597	0.793267	0.400767	0.344682	0.991225	0.742886
	chr1.CM0147.40_at	5.59445	5.56309	5.689	5.77492	5.88826	5.73471	5.50781	5.61387	5.61172	0.183787	-0.0377112	0.0730381	0.0739897	0.687832	0.377599	0.294743	0.983595	0.729359
	chr1.CM0147.45_at	8.34435	8.33995	8.48497	8.28676	8.38285	8.50607	7.95589	8.28174	8.2285	0.00213753	-0.234378	-0.11612	0.985726	0.0747039	0.278434	0.99336	0.854066	0.668358
	chr1.CM0147.48_at	5.33629	4.53928	5.46116	5.22914	5.35713	6.8142	5.31304	5.36701	5.56961	0.687908	0.304309	0.496109	0.121876	0.469093	0.188652	0.365482	0.961616	0.601506
	chr1.CM0147.52_at	4.28961	4.26254	4.85463	7.42714	4.49538	10.5091	3.94079	6.68196	5.32849	3.00828	0.848152	1.92821	0.0443069	0.526233	0.117734	0.245481	0.965177	0.538651
	chr1.CM0147.54_at	4.53868	4.28777	4.81589	4.54528	5.09357	3.8662	5.55331	4.26228	4.54528	-0.0457613	0.239513	0.0968756	0.90596	0.540674	0.773198	0.955305	0.969488	0.920601
	chr1.CM0147.58_at	7.25329	7.50722	7.25329	7.11341	7.24724	7.24551	7.48211	7.26596	7.22248	-0.135878	-0.0144156	-0.0751469	0.265662	0.902535	0.467791	0.526699	0.99502	0.78228
	chr1.CM0147.59.1_at	6.51918	6.78258	6.48	6.28855	6.56479	6.31042	6.53906	6.55474	6.55549	-0.206	-0.0441545	-0.125077	0.112464	0.714742	0.248622	0.352821	0.984871	0.649357
	chr1.CM0147.63.2_at	8.93405	9.00815	8.85851	8.82794	8.87042	8.69076	8.77519	8.66226	8.65363	-0.137199	-0.236548	-0.186873	0.181294	0.0340726	0.0487624	0.438654	0.760779	0.448812
	chr1.CM0147.63.4_at	8.78407	8.76759	8.69264	8.62956	8.79735	8.47169	8.65624	8.62168	8.70816	-0.115234	-0.0860717	-0.100653	0.29464	0.427324	0.290768	0.55352	0.958541	0.677583
	chr1.CM0147.64_at	5.76732	5.90724	5.74118	5.82209	5.71275	5.46344	5.72645	5.84387	5.70104	-0.139153	-0.0481255	-0.0936391	0.257233	0.685414	0.371743	0.518882	0.983092	0.725588
	chr1.CM0147.68_at	9.07442	9.16539	9.12659	9.43303	9.27275	9.54976	9.07544	9.11929	9.14623	0.296381	-0.00847888	0.143951	0.0141471	0.932615	0.12267	0.168095	0.997026	0.542602
	chr1.CM0147.69_at	6.15728	6.51908	6.30478	5.71188	6.31335	6.12016	6.48977	5.70737	6.22902	-0.278583	-0.184995	-0.231789	0.239437	0.424406	0.256971	0.501679	0.957781	0.656001
	chr1.CM0147.70.1_at	9.5598	9.59869	9.50227	9.44107	9.45508	9.68499	9.06488	9.38247	9.17254	-0.0265382	-0.346956	-0.186747	0.822293	0.014517	0.0931524	0.912918	0.602933	0.513597
	chr1.CM0147.70_at	4.77279	4.83524	4.63831	5.13423	5.01903	4.19991	4.94421	4.80879	4.7629	0.0356131	0.0898538	0.0627335	0.874123	0.690522	0.747832	0.9388	0.983595	0.911401
	chr1.CM0147.72_at	5.56751	5.81926	5.6948	5.49856	6.15241	5.13455	5.19083	5.21749	5.82703	-0.0986809	-0.282074	-0.190377	0.713062	0.306236	0.419762	0.854524	0.940573	0.754439
	chr1.CM0147.74_at	7.25631	7.43235	7.24591	7.13437	7.42152	7.03664	7.42888	7.10604	7.2297	-0.114013	-0.0566511	-0.0853321	0.413793	0.680272	0.477876	0.65163	0.98282	0.787364
	chr1.CM0147.76_at	9.40397	9.11343	9.83922	9.65405	9.86859	9.2073	9.57057	9.69889	9.61371	0.124441	0.175519	0.14998	0.566353	0.422937	0.428914	0.762095	0.957781	0.75927
	chr1.CM0147.77_at	8.54879	8.71237	8.19778	8.23564	8.0667	8.14854	9.16409	8.51717	8.39462	-0.336019	0.205649	-0.065185	0.140012	0.347637	0.725174	0.389952	0.947645	0.901367
	chr1.CM0147.84_at	7.6624	7.28403	6.54104	4.92965	5.99001	6.05429	7.64116	6.5865	6.5121	-1.50451	-0.249236	-0.876873	0.00575083	0.564863	0.0382942	0.130995	0.971458	0.428232
	chr1.CM0147.92_at	5.91014	5.82092	5.82092	5.62995	6.00278	5.26115	5.71348	5.94081	5.94296	-0.219365	0.0150947	-0.102135	0.234809	0.932075	0.510759	0.496744	0.997026	0.805062
	chr1.CM0147.93_at	9.7069	9.72861	9.80474	9.76017	9.67126	10.1424	9.50065	9.7067	9.73344	0.111182	-0.0998216	0.00568012	0.432415	0.479394	0.962386	0.665659	0.962442	0.988814
	chr1.CM0150.12_at	7.04496	6.85078	7.13314	7.0683	7.07992	7.09427	7.21604	7.20882	7.0683	0.0712041	0.154758	0.112981	0.500657	0.161764	0.230819	0.714644	0.913985	0.636151
	chr1.CM0150.13_at	11.1172	11.1982	11.189	10.7379	11.1405	10.609	11.045	10.9672	10.9226	-0.338989	-0.189862	-0.264425	0.0343467	0.196064	0.0514703	0.224783	0.927072	0.453672
	chr1.CM0150.14.1_at	7.94013	8.02624	7.51433	8.52945	8.34039	8.07174	8.44381	8.26533	8.35855	0.486958	0.528994	0.507976	0.0152015	0.0100397	0.00575166	0.171512	0.534329	0.243882
	chr1.CM0150.15_at	7.40533	7.74227	6.52826	6.86184	7.17044	6.77299	7.69353	7.16806	7.333	-0.290193	0.172914	-0.0586396	0.337722	0.561125	0.818482	0.592465	0.971458	0.937906
	chr1.CM0150.16_s_at	9.6655	9.86891	9.55437	9.14031	9.63382	9.48563	9.42931	9.49045	9.55216	-0.276339	-0.205618	-0.240979	0.0830564	0.180744	0.0812718	0.308901	0.919002	0.503839
	chr1.CM0150.17_at	7.86631	7.66591	8.13972	7.8769	7.90354	7.86631	7.73703	7.97423	7.6018	-0.00839547	-0.119623	-0.0640092	0.953884	0.418899	0.613307	0.977171	0.957781	0.855686
	chr1.CM0150.3_at	8.66945	8.70513	8.74982	8.62457	8.74982	8.28725	8.87467	8.52002	8.66945	-0.154256	-0.0200911	-0.0871736	0.299827	0.889191	0.490974	0.558928	0.994239	0.795515
	chr1.CM0150.30_at	9.48774	9.86214	9.32891	8.79391	9.35933	8.79665	9.78638	8.81293	9.45535	-0.576299	-0.208041	-0.39217	0.057202	0.451227	0.120803	0.268074	0.959898	0.540704
	chr1.CM0150.31_at	7.07692	7.12977	6.93501	7.28902	6.99258	7.18413	6.8132	7.1604	6.87751	0.108008	-0.0968671	0.0055705	0.416892	0.464907	0.960686	0.654236	0.96099	0.988384
	chr1.CM0150.34.1_at	7.22392	7.4293	6.81726	7.04814	7.39717	6.26218	7.77317	7.25329	7.25329	-0.254331	0.269755	0.00771167	0.40464	0.377926	0.976242	0.644537	0.95322	0.993009
	chr1.CM0150.34_at	6.09768	5.89718	6.20314	5.56708	6.25283	6.29692	5.92103	5.96273	5.99623	-0.02706	-0.106005	-0.0665326	0.888124	0.584657	0.690795	0.947039	0.974497	0.887302
	chr1.CM0150.34_s_at	9.01219	9.11493	9.11308	8.80616	9.08513	9.01219	9.03055	8.87313	8.86559	-0.112237	-0.156972	-0.134604	0.313712	0.169874	0.173679	0.571405	0.916278	0.587046
	chr1.CM0150.35_at	8.06717	8.21411	8.14642	7.99865	8.24501	7.99612	8.09949	8.06563	7.79809	-0.0626401	-0.154834	-0.108737	0.610018	0.224063	0.317235	0.791745	0.933724	0.69385
	chr1.CM0150.36_s_at	9.00497	9.07546	8.73097	8.69016	8.64608	8.3049	8.75762	8.48206	8.69558	-0.390082	-0.292038	-0.34106	0.0244354	0.0739216	0.0234238	0.197876	0.854066	0.371475
	chr1.CM0150.40_at	5.97474	5.84358	5.66864	6.09341	5.92318	5.95151	5.92318	6.12681	5.66422	0.160379	0.0757492	0.118064	0.273677	0.595223	0.34757	0.534484	0.97477	0.713608
	chr1.CM0150.43_at	7.07342	7.31145	7.24877	7.155	7.29056	7.10568	7.18945	7.04253	7.11211	-0.0274674	-0.0965173	-0.0619924	0.795348	0.372397	0.503858	0.899228	0.95238	0.802056
	chr1.CM0150.63_at	10.642	10.3695	10.8548	11.6225	11.2158	11.7377	11.1707	11.2219	11.4074	0.903234	0.644591	0.773913	0.000474733	0.00416093	0.000511458	0.0619965	0.408419	0.0872931
	chr1.CM0150.65.2_at	6.48998	6.32311	7.66048	9.14443	7.68346	9.89545	7.13497	7.84278	7.88372	2.08326	0.795968	1.43961	0.0042938	0.180962	0.0143653	0.118485	0.919002	0.32562
	chr1.CM0150.66_at	4.48439	4.48877	4.52136	4.71917	4.23315	4.88221	4.52797	4.24471	4.38695	0.113338	-0.111635	0.000851326	0.501636	0.507919	0.995288	0.715358	0.96432	0.998368
	chr1.CM0150.69_at	4.38702	4.48678	4.21692	5.01729	4.44482	6.27879	4.90709	4.53848	4.35211	0.883395	0.235655	0.559525	0.0501138	0.560982	0.132482	0.255982	0.971458	0.552436
	chr1.CM0150.7.1_s_at	10.1061	10.4107	9.89816	9.70288	9.88889	9.65099	10.448	9.55972	9.98914	-0.390748	-0.139375	-0.265062	0.10798	0.540032	0.195543	0.347137	0.969413	0.607184
	chr1.CM0150.72_at	9.13	9.21023	8.87111	8.57832	8.91754	8.47785	9.07997	8.78358	9.01435	-0.412545	-0.111149	-0.261847	0.0223017	0.476337	0.0741035	0.190888	0.961616	0.494332
	chr1.CM0150.73_at	8.87388	8.66063	9.14347	9.11854	9.0181	9.30165	8.97763	8.97763	8.91445	0.25344	0.0639127	0.158676	0.0928516	0.64655	0.207112	0.325738	0.979801	0.615455
	chr1.CM0150.75_at	9.45261	9.40446	9.26356	9.09867	8.94588	9.17523	9.2754	8.9126	9.13171	-0.300283	-0.266969	-0.283626	0.034789	0.0545797	0.0240696	0.226065	0.8371	0.374949
	chr1.CM0150.76.1_at	6.07824	6.27324	5.87388	5.729	5.94705	5.77019	5.92244	5.83338	5.94246	-0.259705	-0.175691	-0.217698	0.0601888	0.179881	0.0673033	0.273396	0.919002	0.481782
	chr1.CM0150.76_at	9.42371	9.56792	9.15124	8.85946	9.14494	8.86748	9.50835	9.16313	9.45375	-0.423666	-0.00587998	-0.214773	0.0188273	0.969174	0.128304	0.180797	0.998402	0.547564
	chr1.CM0150.9.1_at	7.00418	7.02156	7.58854	7.10178	7.09873	6.97102	7.08971	7.24009	7.07232	-0.147584	-0.0707202	-0.109152	0.372662	0.66362	0.443638	0.621365	0.980724	0.768292
	chr1.CM0163.1_at	2.90622	3.76548	2.74201	2.57632	2.72476	2.88487	3.13882	2.81986	3.09946	-0.409251	-0.118521	-0.263886	0.127454	0.638227	0.242671	0.373541	0.979801	0.645086
	chr1.CM0163.18_at	8.06298	8.13041	7.45071	7.93342	7.93342	7.40843	8.16933	7.83093	7.91971	-0.122943	0.0919536	-0.0154949	0.57811	0.676226	0.934917	0.769773	0.982596	0.980049
	chr1.CM0163.19_at	8.59403	8.27605	8.69886	8.9177	8.81346	8.62933	8.96838	8.97317	8.88782	0.263845	0.42014	0.341993	0.073117	0.0103742	0.0141654	0.294117	0.539846	0.325515
	chr1.CM0163.22.2_at	6.14318	3.8605	10.589	11.2714	8.20544	12.2854	5.03192	7.83422	9.09746	3.7232	0.456987	2.09009	0.0629696	0.800322	0.202291	0.278225	0.991347	0.611978
	chr1.CM0163.26_s_at	4.34415	5.08762	4.09036	4.2603	4.35983	4.28961	4.53239	4.36616	4.79445	-0.204128	0.0569565	-0.0735856	0.401002	0.811212	0.722127	0.642523	0.991347	0.899789
	chr1.CM0163.28.1_at	3.82096	3.82777	3.75167	3.7572	4.18681	3.88192	3.94854	3.71052	3.64924	0.141846	-0.0307003	0.0555727	0.310535	0.821253	0.63843	0.568754	0.991347	0.866466
	chr1.CM0166.26.1_at	7.95167	7.81887	7.6337	7.00507	7.26092	7.10193	7.88718	7.63029	7.832	-0.678772	-0.018253	-0.348512	0.000383656	0.885394	0.00979109	0.0569799	0.994239	0.286009
	chr1.CM0166.26.2_at	8.02454	7.86091	7.64773	6.94119	7.38809	6.99208	7.87849	7.46134	7.85774	-0.737274	-0.111873	-0.424573	0.00186837	0.525269	0.0178316	0.0913092	0.965177	0.348854
	chr1.CM0166.36_at	8.19543	8.15656	8.36128	8.06896	8.17823	8.12028	8.1489	8.00784	7.9749	-0.115268	-0.193877	-0.154573	0.269879	0.0795053	0.102137	0.530869	0.85691	0.524779
	chr1.CM0166.41_at	7.73101	7.86339	7.58788	7.65908	7.57866	7.84532	7.82285	7.51138	7.35578	-0.0330729	-0.164092	-0.0985825	0.821209	0.278161	0.443884	0.912393	0.935737	0.768292
	chr1.CM0166.48_at	6.17996	6.24343	6.03289	6.15384	6.3993	5.95133	6.28198	5.94933	6.14315	0.0160667	-0.0272704	-0.00560183	0.911042	0.8497	0.964112	0.957487	0.991347	0.989435
	chr1.CM0166.49_at	5.64391	5.23263	5.31459	4.9092	5.15457	5.6345	5.26336	5.22569	4.99151	-0.16428	-0.236855	-0.200567	0.413941	0.248213	0.258095	0.651661	0.933724	0.656627
	chr1.CM0166.9_at	3.81783	3.85666	3.85261	3.50192	3.81783	3.81783	3.80507	3.81783	3.83046	-0.129842	-0.0245805	-0.0772114	0.250738	0.821372	0.421029	0.512226	0.991347	0.754995
	chr1.CM0171.31_at	6.38292	6.38292	6.34707	6.54654	6.45599	6.17625	6.38292	6.35319	6.36381	0.0219559	-0.0043272	0.00881436	0.844206	0.969071	0.92735	0.922978	0.998402	0.977524
	chr1.CM0171.32_at	7.34605	7.52523	7.12824	7.33314	7.46448	7.47006	7.52277	7.44487	7.33306	0.0893834	0.100393	0.0948884	0.473595	0.422649	0.383176	0.695924	0.957781	0.732155
	chr1.CM0171.50.2_at	6.03978	6.26281	6.00077	6.06421	5.99263	5.63613	6.43387	6.03978	6.1225	-0.203465	0.097598	-0.0529335	0.216485	0.539499	0.698877	0.478524	0.969219	0.890803
	chr1.CM0171.50_at	7.14793	7.36476	7.13738	7.22164	7.43045	6.72796	7.36752	7.05445	7.32207	-0.0900084	0.0313244	-0.029342	0.628535	0.865493	0.854652	0.803129	0.992289	0.951754
	chr1.CM0171.54_at	7.71987	7.99252	6.85174	7.51163	7.65272	6.55444	8.48963	7.29142	7.53924	-0.281777	0.252051	-0.0148631	0.514337	0.558721	0.967921	0.725102	0.971458	0.99062
	chr1.CM0171.55_at	6.27735	6.02737	6.10213	6.09051	5.79571	6.38163	5.9554	6.11395	5.72176	-0.0463362	-0.205249	-0.125792	0.785168	0.245036	0.401599	0.893393	0.933724	0.743193
	chr1.CM0171.56_at	5.52005	5.64563	5.48283	5.47793	5.57975	5.30651	5.26733	5.33478	5.24213	-0.0947708	-0.268089	-0.18143	0.376993	0.0275454	0.070285	0.624177	0.718951	0.487476
	chr1.CM0171.59_at	7.45156	7.39844	7.65529	7.95555	7.80966	7.53192	7.32383	7.38528	7.12833	0.263944	-0.222613	0.0206657	0.0842551	0.136081	0.864523	0.310963	0.90223	0.956024
	chr1.CM0171.60_at	10.3665	10.3125	10.7859	11.0853	10.7803	10.9103	10.4722	10.799	10.3139	0.437015	0.0400522	0.238534	0.0300857	0.818698	0.139206	0.214098	0.991347	0.560279
	chr1.CM0171.64.1_at	5.01295	4.93518	5.06055	5.14427	5.17755	5.06055	5.20641	5.12517	5.03274	0.124562	0.118543	0.121553	0.207033	0.227892	0.159915	0.468557	0.933724	0.57998
	chr1.CM0171.64.2_at	2.75154	2.80661	2.96643	2.7049	2.88057	2.68902	2.53085	3.02237	2.88813	-0.0833615	-0.0277419	-0.0555517	0.563418	0.846207	0.655341	0.760088	0.991347	0.874181
	chr1.CM0171.71_at	4.15174	4.27781	4.22457	4.04322	4.10593	4.19991	4.81356	3.83623	4.08563	-0.101684	0.0271016	-0.037291	0.64736	0.902411	0.845638	0.814823	0.99502	0.948422
	chr1.CM0171.71_s_at	7.34647	7.42434	6.51323	6.41145	6.62011	6.24917	7.48169	6.92031	7.04572	-0.667772	0.0545575	-0.306607	0.0256131	0.831951	0.19016	0.201712	0.991347	0.602902
	chr1.CM0171.72_s_at	7.78772	7.94641	8.03233	7.88274	8.02481	7.76752	7.61611	7.7629	7.98207	-0.0304658	-0.135128	-0.0827971	0.814888	0.31287	0.468697	0.909324	0.942745	0.782716
	chr1.CM0171.80.1_at	7.15692	7.10703	7.10627	7.48332	7.19102	7.82864	7.38979	7.22338	7.1667	0.377587	0.136546	0.257066	0.0360659	0.396096	0.0848658	0.22869	0.954594	0.506334
	chr1.CM0171.87_at	7.04326	7.07923	7.23798	7.57414	7.40385	7.07014	7.1965	7.1534	7.00511	0.229221	-0.00182076	0.1137	0.131319	0.989762	0.366414	0.378439	0.999508	0.722732
	chr1.CM0174.12.1_at	7.07403	7.23801	6.7861	6.58041	7.13172	6.68346	7.031	6.88277	6.88277	-0.234184	-0.100537	-0.167361	0.194396	0.56192	0.27696	0.455174	0.971458	0.667932
	chr1.CM0174.12.2_at	6.46447	6.71803	6.39004	6.5341	6.5341	6.08166	6.68911	6.47828	6.45595	-0.140895	0.0169313	-0.0619819	0.379215	0.913937	0.649658	0.626329	0.995943	0.871384
	chr1.CM0174.12_at	6.12793	6.30807	6.28905	6.35119	6.38762	5.90992	6.36542	5.91377	6.07824	-0.0254415	-0.122541	-0.0739912	0.878005	0.466387	0.608737	0.940875	0.961556	0.853647
	chr1.CM0174.16_at	8.13844	8.16176	8.29569	8.09361	8.11716	8.24898	8.06135	8.19195	7.98428	-0.0453752	-0.119433	-0.0824039	0.658982	0.260508	0.3637	0.822777	0.933724	0.720788
	chr1.CM0174.17.1_x_at	3.81783	3.80536	3.87893	3.86164	3.81783	4.07001	3.81783	3.81783	3.81783	0.0824538	-0.0162108	0.0331215	0.408961	0.868544	0.697235	0.647502	0.99261	0.89028
	chr1.CM0174.21_at	7.16255	7.24835	7.21547	7.15328	7.3793	7.23956	7.43007	7.15683	7.04786	0.0485941	0.00280017	0.0256971	0.692292	0.981723	0.808512	0.84194	0.999215	0.934403
	chr1.CM0174.22_at	4.79679	5.20339	4.71381	4.88051	4.78316	4.72474	4.65858	4.99422	4.71624	-0.108528	-0.114983	-0.111756	0.484109	0.459266	0.408126	0.704097	0.960229	0.747426
	chr1.CM0174.5.1_at	4.99675	5.18239	4.93516	4.57	5.0747	4.24699	5.17926	4.65517	5.16008	-0.407537	-0.0399295	-0.223733	0.0953867	0.859126	0.267738	0.329779	0.991347	0.6619
	chr1.CM0174.5_at	8.14244	7.76806	8.14244	8.05609	8.14244	7.36369	8.70083	8.6069	8.48717	-0.163574	0.58065	0.208538	0.445598	0.0197948	0.270502	0.675879	0.655946	0.664587
	chr1.CM0178.0.1_at	3.3233	3.43937	3.41098	3.27168	3.36924	3.36343	3.35906	3.36343	3.36343	-0.0564329	-0.029243	-0.042838	0.520233	0.736756	0.571964	0.729592	0.986115	0.836833
	chr1.CM0178.1_s_at	10.6422	10.1055	10.8846	10.2058	10.1866	10.0384	10.654	10.4139	10.1712	-0.400512	-0.131058	-0.265785	0.075915	0.527851	0.158668	0.297853	0.965631	0.57841
	chr1.CM0178.10_at	8.19545	8.23127	8.06371	8.08198	8.31076	7.85735	8.57101	8.44751	8.3071	-0.0801149	0.278393	0.099139	0.560481	0.0652597	0.410231	0.758331	0.846896	0.748515
	chr1.CM0178.103.1_x_at	4.23421	4.67802	4.42822	5.38896	4.64079	4.08232	4.58754	4.88628	4.43815	0.257203	0.190504	0.223853	0.402074	0.531085	0.399829	0.643374	0.96692	0.742615
	chr1.CM0178.11.1_at	7.40959	7.68714	7.48892	7.18699	7.37444	6.9615	7.63911	7.38613	7.24174	-0.35424	-0.106223	-0.230231	0.0394211	0.488278	0.104155	0.235634	0.962807	0.526349
	chr1.CM0178.25_at	7.46279	7.38475	7.44243	7.63232	7.38031	7.40054	7.68477	7.64722	7.43206	0.0410655	0.158025	0.099545	0.717223	0.184354	0.322839	0.856976	0.919407	0.69756
	chr1.CM0178.26_at	8.33558	8.34779	7.99915	8.12226	8.2074	8.07462	8.19789	8.14137	8.25061	-0.0927444	-0.0308827	-0.0618135	0.438533	0.793296	0.548219	0.670049	0.991225	0.824611
	chr1.CM0178.28_at	7.01405	7.30184	6.48894	6.59178	6.67414	6.60951	6.49454	6.41145	6.77126	-0.309801	-0.375862	-0.342832	0.142341	0.0829417	0.0701769	0.392819	0.860539	0.487036
	chr1.CM0178.37_at	7.88857	8.10036	7.888	7.49122	7.7962	7.4784	7.79809	7.61184	7.66888	-0.370372	-0.266044	-0.318208	0.0134634	0.055056	0.0140018	0.166203	0.8371	0.32484
	chr1.CM0178.4_s_at	8.54705	8.80607	8.88346	8.38352	8.93175	7.97813	8.62538	8.55483	8.69224	-0.314391	-0.121375	-0.217883	0.175584	0.584048	0.269499	0.43166	0.974168	0.663057
	chr1.CM0178.40_at	12.3383	12.1445	12.4002	12.3999	12.3749	12.3482	12.2852	12.3778	12.2544	0.0800099	0.0114607	0.0457353	0.432793	0.90894	0.600963	0.665783	0.995714	0.850462
	chr1.CM0178.43_s_at	8.29082	8.63192	8.47299	8.27163	8.4353	8.15563	8.44838	8.2803	8.46538	-0.177719	-0.0672202	-0.122469	0.180672	0.596287	0.277858	0.437858	0.97477	0.66826
	chr1.CM0178.44_at	8.27383	8.37701	8.56387	8.54049	8.57554	8.30687	8.06445	7.91154	8.01749	0.0693972	-0.407075	-0.168839	0.564379	0.00669485	0.127261	0.760738	0.480545	0.546808
	chr1.CM0178.47_at	7.00262	6.98174	7.24063	6.50443	6.70645	7.39834	6.78983	6.83206	7.03397	-0.205259	-0.189713	-0.197486	0.356528	0.39245	0.308392	0.609218	0.954594	0.689083
	chr1.CM0178.48_at	9.85514	9.95439	9.94119	9.51357	9.85436	9.28592	9.87402	9.82391	9.72869	-0.365621	-0.10803	-0.236826	0.0283398	0.460113	0.0827004	0.209992	0.960229	0.503839
	chr1.CM0178.64_at	5.81926	5.6705	6.08017	5.95973	6.03333	6.11672	5.71226	6.07437	5.59612	0.179949	-0.0623932	0.0587779	0.263615	0.688897	0.663469	0.524733	0.983595	0.876683
	chr1.CM0178.79_at	9.73136	9.24917	9.82586	9.06342	9.31919	9.00153	9.5018	9.35904	9.28669	-0.474082	-0.219621	-0.346852	0.0172815	0.209952	0.036146	0.177231	0.932376	0.423191
	chr1.CM0178.85_at	6.96846	7.21164	6.71141	6.51007	6.76278	6.49976	6.98585	6.5998	6.52529	-0.372971	-0.260191	-0.316581	0.0526892	0.154018	0.0566341	0.260168	0.910027	0.462713
	chr1.CM0178.87.1_at	3.63317	2.98112	3.07018	3.12175	3.04829	3.20059	3.12175	2.85977	3.46735	-0.104609	-0.0785299	-0.0915695	0.611573	0.702105	0.607802	0.792857	0.984256	0.853161
	chr1.CM0178.87_s_at	8.09173	8.22191	8.0935	7.83084	8.09756	7.78119	8.14034	7.98236	8.11322	-0.232516	-0.0570734	-0.144795	0.0660609	0.619824	0.166768	0.282016	0.978065	0.583597
	chr1.CM0178.96_at	4.52965	4.24597	4.28961	4.5418	4.28961	3.70334	4.51466	4.28961	4.22619	-0.176825	-0.0115908	-0.0942081	0.403569	0.955433	0.602797	0.644117	0.998402	0.850809
	chr1.CM0181.13_at	8.0043	8.39749	8.1598	8.02612	8.32097	8.4843	7.90994	7.9574	8.1046	0.0899343	-0.196551	-0.0533083	0.555521	0.213823	0.684988	0.754073	0.933724	0.884355
	chr1.CM0181.15_at	7.38187	7.48045	7.61644	7.05019	7.53175	7.63497	7.13804	7.08769	7.18942	-0.0872885	-0.354537	-0.220913	0.58012	0.044857	0.128028	0.771183	0.807397	0.547461
	chr1.CM0181.17_at	4.63329	4.6548	4.42631	4.64163	4.56182	4.63329	4.7267	4.63329	4.63329	0.0407809	0.0929642	0.0668725	0.680996	0.358295	0.442026	0.835724	0.949853	0.767284
	chr1.CM0181.2_at	7.73836	8.15986	7.42674	7.04943	7.38975	7.0838	7.34783	7.03544	7.39956	-0.60066	-0.514044	-0.557352	0.0127003	0.0262641	0.00891184	0.162504	0.713727	0.280214
	chr1.CM0181.21_at	5.55279	5.55154	5.94502	5.50105	5.61654	5.44824	5.55279	5.50267	5.67251	-0.161176	-0.107126	-0.134151	0.235316	0.419747	0.252614	0.49737	0.957781	0.652942
	chr1.CM0181.25_at	8.09984	8.09192	8.02965	7.65677	7.67662	7.52944	8.09909	7.84946	7.88881	-0.45286	-0.128018	-0.290439	0.00144854	0.232271	0.00852119	0.0851326	0.933724	0.277013
	chr1.CM0181.3_s_at	9.82374	9.92516	9.7928	9.65629	9.81684	9.32205	10.0286	9.83329	9.7922	-0.248839	0.0374628	-0.105688	0.102655	0.790512	0.395934	0.34037	0.990866	0.740468
	chr1.CM0192.13_at	7.35081	7.58804	7.81748	7.47411	7.62508	7.50952	7.33768	7.21604	7.31985	-0.0492009	-0.294252	-0.171726	0.704859	0.0442906	0.149656	0.84964	0.806932	0.570205
	chr1.CM0192.24.1_at	7.60827	7.9042	8.19809	7.8839	7.92746	7.75792	7.57017	7.53924	7.63754	-0.0470899	-0.321205	-0.184147	0.750634	0.0524308	0.173249	0.874476	0.833349	0.586772
	chr1.CM0192.26.1_at	4.95625	4.95625	5.19819	4.926	4.9035	4.88522	5.00351	5.06369	5.19101	-0.131992	0.0491761	-0.0414078	0.229264	0.642197	0.651333	0.491897	0.979801	0.872242
	chr1.CM0192.26_at	5.94155	5.99374	6.33423	5.94155	6.15896	5.6044	5.70873	5.84135	5.94155	-0.188204	-0.259297	-0.22375	0.27852	0.14664	0.147932	0.538493	0.907194	0.568959
	chr1.CM0192.29_at	3.44386	3.60952	3.58831	3.94058	3.42638	3.58831	3.34047	3.90105	3.58911	0.104527	0.0629825	0.0837547	0.557546	0.722095	0.586841	0.755747	0.984871	0.843815
	chr1.CM0192.34_x_at	4.97966	4.80984	4.73812	4.73812	4.89834	4.48439	4.72026	4.73202	4.49912	-0.135592	-0.192074	-0.163833	0.332219	0.180629	0.186644	0.588085	0.919002	0.599159
	chr1.CM0192.43.1_at	9.43047	9.49716	9.34358	9.05217	9.29714	9.19381	9.29541	9.29541	9.2438	-0.242695	-0.145527	-0.194111	0.0338196	0.167695	0.0462425	0.223403	0.91617	0.440829
	chr1.CM0192.45.1_s_at	10.3924	10.6923	10.4571	10.1403	10.4466	10.0827	10.4261	10.3187	10.4691	-0.290728	-0.109295	-0.200011	0.0498226	0.416326	0.105493	0.255898	0.957781	0.527286
	chr1.CM0192.49_at	7.32612	7.10251	6.96183	6.95646	7.12973	7.61542	7.18443	7.27207	7.31418	0.103716	0.126738	0.115227	0.559249	0.477617	0.456619	0.757241	0.962442	0.775536
	chr1.CM0192.53_at	8.33483	8.7452	8.11148	7.80997	8.07569	7.52855	8.31688	8.16533	7.93857	-0.592432	-0.256907	-0.42467	0.0142965	0.221129	0.0334591	0.169105	0.933724	0.414289
	chr1.CM0192.58.1_at	6.78252	7.0475	6.63209	5.96481	6.78295	5.87256	6.6424	6.66469	6.60263	-0.61393	-0.18413	-0.39903	0.0231886	0.43335	0.0705335	0.194268	0.95882	0.487876
	chr1.CM0192.63_at	13.2534	13.2549	13.0722	12.7883	13.0411	12.6259	13.1542	13.05	13.1871	-0.375039	-0.0630602	-0.219049	0.0137994	0.619893	0.0696536	0.166858	0.978065	0.486705
	chr1.CM0195.1_at	8.13166	8.19371	8.19371	8.28827	8.12645	8.17109	8.38898	8.22862	8.19371	0.0222448	0.0974109	0.0598278	0.819594	0.330733	0.484412	0.911635	0.946729	0.79129
	chr1.CM0195.12_at	7.07613	7.15597	7.17336	7.39965	7.32744	7.29847	7.3252	7.15906	6.85434	0.206699	-0.0222872	0.0922059	0.130844	0.861654	0.413924	0.378077	0.991531	0.751017
	chr1.CM0195.13.1_at	4.62374	4.66244	5.07022	4.75104	4.78245	4.55051	4.94919	4.75104	4.87063	-0.090803	0.0714865	-0.00965829	0.527785	0.617589	0.937471	0.734855	0.97783	0.981143
	chr1.CM0195.14_at	7.44298	7.65105	7.41651	8.51135	7.84896	7.67213	8.28629	8.1988	8.23845	0.507299	0.737664	0.622482	0.0289683	0.00441806	0.00512634	0.210757	0.413716	0.233146
	chr1.CM0195.19_at	5.24138	5.06481	5.05811	4.8857	5.05872	5.09025	5.28135	5.36462	4.85328	-0.109876	0.0449827	-0.0324466	0.465601	0.762174	0.800836	0.690383	0.987319	0.930771
	chr1.CM0195.2_at	7.2917	7.5219	7.7557	7.5219	7.5219	7.60271	7.60271	7.42075	7.25158	0.0257364	-0.0980875	-0.0361756	0.856374	0.49581	0.76929	0.929384	0.96317	0.919292
	chr1.CM0195.20_at	5.88305	5.87268	6.1509	5.70759	5.87268	5.46516	5.8286	5.99796	5.87268	-0.287069	-0.0691315	-0.1781	0.0569322	0.611548	0.152194	0.267761	0.975602	0.572662
	chr1.CM0195.21_at	5.22623	5.27791	5.49454	5.47451	5.35612	5.48054	5.42336	5.27791	5.17569	0.10416	-0.0405735	0.0317931	0.370295	0.721813	0.747177	0.619674	0.984871	0.91111
	chr1.CM0195.22_s_at	8.79059	9.02687	8.5188	8.03558	8.54418	8.54349	8.61303	8.48206	8.42769	-0.404335	-0.271156	-0.337746	0.0446019	0.152084	0.0510512	0.246248	0.909313	0.453672
	chr1.CM0195.29_at	6.7821	6.30449	7.16688	7.28012	7.48381	7.68856	6.89823	8.00779	7.96648	0.733005	0.873008	0.803006	0.0452681	0.0219101	0.0165683	0.247422	0.679449	0.342905
	chr1.CM0195.39_s_at	4.95466	5.11985	4.91035	5.18925	5.06892	5.27439	5.09357	5.09357	5.09357	0.182568	0.0986164	0.140592	0.0944949	0.33892	0.130898	0.32865	0.946748	0.551053
	chr1.CM0195.4.1_at	5.73169	5.65163	5.65985	5.65985	5.88335	5.47774	5.65985	5.64338	5.6665	-0.00741094	-0.0244807	-0.0159458	0.948793	0.83219	0.873305	0.974913	0.991347	0.958602
	chr1.CM0195.42_at	12.9067	12.8019	12.7175	12.6464	12.7716	12.4035	12.9002	12.7558	12.8231	-0.201527	0.0176731	-0.0919271	0.11671	0.882329	0.384338	0.358545	0.994239	0.73257
	chr1.CM0195.44_at	8.05206	8.08571	8.1004	8.38238	8.18548	8.55378	8.14939	8.07455	7.65551	0.294487	-0.119575	0.0874558	0.0778396	0.439689	0.511939	0.301136	0.95895	0.805401
	chr1.CM0195.5_at	8.89643	9.08643	8.93159	8.83783	9.07962	8.49011	9.05642	8.93295	8.90954	-0.168965	-0.0051805	-0.0870729	0.281044	0.972711	0.512091	0.540719	0.998565	0.805505
	chr1.CM0195.50_at	10.8383	10.9892	11.1013	10.7859	11.1134	10.6842	10.8383	10.6153	10.645	-0.115167	-0.276737	-0.195952	0.418277	0.0721232	0.130094	0.65496	0.85354	0.550031
	chr1.CM0195.55.1_at	8.243	8.08454	8.19371	8.3285	8.243	8.24167	8.30353	8.243	8.26373	0.0973053	0.0963359	0.0968206	0.293706	0.298245	0.232196	0.55264	0.938848	0.637054
	chr1.CM0195.67_at	6.96935	7.00733	6.92137	7.31401	7.33498	7.11794	7.28646	7.09079	7.13034	0.28963	0.20318	0.246405	0.0183993	0.0745382	0.0199799	0.180101	0.854066	0.359735
	chr1.CM0195.70_at	5.06055	4.92908	5.06055	5.08094	5.04133	5.17344	5.05362	5.01704	5.14503	0.0818433	0.0551693	0.0685063	0.392862	0.560119	0.40825	0.636104	0.971458	0.747489
	chr1.CM0195.85_at	5.50753	5.56675	5.53376	5.50753	5.77026	4.94722	5.73597	5.15289	5.50753	-0.127675	-0.0705494	-0.0991123	0.564491	0.748561	0.604838	0.760854	0.987097	0.851734
	chr1.CM0195.86_at	6.90434	7.12135	6.67064	6.31814	6.79024	6.27489	7.03634	6.52794	6.79024	-0.437685	-0.113936	-0.275811	0.0456389	0.560767	0.125798	0.248266	0.971458	0.545633
	chr1.CM0206.104_at	7.29957	7.10997	6.82149	6.39192	6.81462	6.24178	6.86238	6.74223	6.6863	-0.594235	-0.313373	-0.453804	0.00702385	0.0999308	0.0135062	0.138568	0.880079	0.320109
	chr1.CM0206.108_at	8.01143	7.86628	7.63365	6.91187	7.38763	6.83462	7.76142	7.38763	7.50925	-0.792413	-0.284356	-0.538385	0.00141998	0.137413	0.00612511	0.084029	0.90238	0.250199
	chr1.CM0206.116_at	8.54226	8.56595	8.83853	8.36468	8.77523	8.36004	8.60961	8.58154	8.5818	-0.148929	-0.0579265	-0.103428	0.304506	0.68179	0.405217	0.562823	0.98282	0.745012
	chr1.CM0206.121_at	12.2411	12.1427	12.0975	11.9427	12.1067	11.7055	12.0698	12.0619	11.9889	-0.242161	-0.120254	-0.181208	0.0653236	0.324353	0.103209	0.281336	0.945803	0.525682
	chr1.CM0206.127_at	8.13695	8.29685	8.23629	8.19042	8.36196	8.47307	7.94915	8.07586	7.96391	0.118451	-0.227057	-0.054303	0.284719	0.0572732	0.561867	0.543575	0.846896	0.83099
	chr1.CM0206.14_at	7.31868	7.26271	7.20007	7.14873	7.0332	7.08224	7.78607	7.20304	7.18848	-0.172429	0.132041	-0.0201938	0.299429	0.420916	0.884883	0.558679	0.957781	0.963292
	chr1.CM0206.141_at	2.67985	2.71826	3.23747	2.7355	2.56879	2.71826	2.76644	2.42711	2.53102	-0.204342	-0.303671	-0.254007	0.240189	0.0945711	0.104646	0.502245	0.87299	0.526891
	chr1.CM0206.149_at	9.21169	9.39162	8.78132	8.29307	8.83979	8.28324	8.95397	8.51574	8.83979	-0.656177	-0.358376	-0.507276	0.0120507	0.120792	0.020776	0.158849	0.894765	0.361322
	chr1.CM0206.150_at	12.3954	12.3059	12.0692	12.4272	12.5284	11.8446	12.5928	12.5916	12.5897	0.0098378	0.334488	0.172163	0.95646	0.0888604	0.286083	0.978149	0.863911	0.673682
	chr1.CM0206.152_at	5.94155	5.9411	5.87161	5.34529	5.88248	5.9525	5.86475	5.74986	6.18155	-0.191328	0.0139673	-0.0886806	0.3005	0.937822	0.570966	0.559078	0.997196	0.836833
	chr1.CM0206.153.1_s_at	5.99448	5.96005	6.26215	5.10105	6.24173	6.2562	5.837	5.60004	5.70542	-0.205901	-0.358076	-0.281988	0.479667	0.231858	0.273621	0.700944	0.933724	0.666118
	chr1.CM0206.155_at	6.35382	6.59632	6.35958	5.76768	6.04239	5.66786	6.49513	5.87797	7.01631	-0.610597	0.0265657	-0.292016	0.038135	0.918109	0.212598	0.233141	0.996435	0.619837
	chr1.CM0206.158_at	7.87017	7.86413	7.87658	7.87658	8.04253	7.99155	8.17939	7.85726	7.82095	0.0999307	0.0822453	0.091088	0.403984	0.489377	0.380766	0.644241	0.962915	0.730649
	chr1.CM0206.163_at	6.89157	7.00387	6.85306	6.87196	7.03733	6.71705	7.00076	6.85802	6.87056	-0.0407201	-0.00638771	-0.0235539	0.716468	0.954396	0.807931	0.856506	0.998402	0.934308
	chr1.CM0206.164_at	6.46687	6.17136	6.41223	5.7098	6.30418	5.92237	6.02894	6.04235	6.19847	-0.371369	-0.260233	-0.315801	0.042549	0.132285	0.0456236	0.241882	0.90223	0.440407
	chr1.CM0206.167_at	7.75001	7.72348	7.58081	7.35013	7.46134	7.3102	7.65908	7.34574	7.59636	-0.310876	-0.15104	-0.230958	0.0210478	0.207825	0.0402691	0.187649	0.931193	0.431888
	chr1.CM0206.2_at	5.19218	5.43014	6.49735	5.98791	6.90371	9.00902	4.63224	5.79308	5.64219	1.59365	-0.35072	0.621467	0.0502102	0.630594	0.33514	0.255987	0.979801	0.705779
	chr1.CM0206.20_at	7.89488	7.97252	7.76723	8.03089	7.89636	7.87436	8.03681	7.85111	7.66362	0.0556576	-0.0277001	0.0139787	0.649255	0.820127	0.894485	0.816013	0.991347	0.966586
	chr1.CM0206.22_at	10.6147	10.7021	10.5164	10.7863	10.8436	10.5775	10.6415	10.7416	10.6954	0.124716	0.0817319	0.103224	0.259078	0.450079	0.279282	0.520567	0.959809	0.668788
	chr1.CM0206.23_at	5.59239	5.8104	5.79451	5.8494	5.99231	5.64498	5.81848	5.67023	5.48959	0.0964662	-0.0730001	0.011733	0.477433	0.58851	0.919359	0.699048	0.974497	0.974423
	chr1.CM0206.26_at	9.77388	10.2145	10.2818	9.59123	10.0615	9.60065	10.1139	9.84314	9.68998	-0.33895	-0.207756	-0.273353	0.104394	0.296829	0.126875	0.342849	0.938848	0.546381
	chr1.CM0206.32_at	7.26004	7.26649	7.40665	7.42355	7.20399	6.93487	7.58405	7.70614	7.34137	-0.123587	0.232796	0.0546043	0.418551	0.144896	0.675518	0.655173	0.907194	0.881624
	chr1.CM0206.34_at	4.84808	4.77737	4.92868	5.08304	4.84808	4.84808	4.75698	4.8876	4.67411	0.0750238	-0.0784766	-0.00172641	0.501073	0.482115	0.985545	0.715002	0.962442	0.995722
	chr1.CM0206.38_at	10.1878	10.1136	10.1213	9.95211	10.0287	9.91713	10.2563	10.0694	9.95171	-0.174908	-0.0484082	-0.111658	0.120306	0.645974	0.23756	0.363451	0.979801	0.640271
	chr1.CM0206.43_at	7.85438	7.71107	7.95037	7.83997	7.86381	7.67528	7.74941	7.86205	7.85528	-0.0455877	-0.0163637	-0.0309757	0.666252	0.876386	0.734535	0.82697	0.993465	0.905308
	chr1.CM0206.44_at	7.54347	7.3586	7.35012	7.38901	7.5707	7.03189	7.93365	8.02858	7.92665	-0.0868616	0.545564	0.229351	0.550523	0.00369636	0.0913948	0.750694	0.378778	0.510515
	chr1.CM0206.49_at	5.47364	5.18969	5.15773	4.92932	5.15175	5.33802	5.11061	5.45322	4.99183	-0.133993	-0.0884673	-0.11123	0.422933	0.592869	0.441734	0.658435	0.97477	0.767148
	chr1.CM0206.60_at	9.20173	9.45543	9.49896	8.66127	9.21146	8.90432	9.09092	8.89698	9.17231	-0.459684	-0.331963	-0.395823	0.0163993	0.0623343	0.0168527	0.175988	0.846896	0.345297
	chr1.CM0206.61_at	8.59137	8.44803	8.07152	7.38943	8.18056	7.77725	8.53078	7.9022	8.36248	-0.587891	-0.105151	-0.346521	0.0350343	0.667559	0.125602	0.226243	0.980922	0.545378
	chr1.CM0206.62_at	7.88571	7.85851	8.48567	7.98251	8.01875	8.2357	7.96841	7.95684	7.66253	0.00235622	-0.214041	-0.105842	0.989808	0.263493	0.512919	0.995591	0.933724	0.80634
	chr1.CM0206.63.1_at	7.2975	7.5481	8.09745	7.15883	7.44671	7.1449	7.11327	7.28266	7.25958	-0.397541	-0.429186	-0.413363	0.0680932	0.0520859	0.0345633	0.285421	0.833349	0.419455
	chr1.CM0206.63_at	5.0404	5.1021	5.07231	4.76073	5.04597	5.78565	4.77817	5.0374	5.27467	0.125846	-0.0415245	0.0421609	0.611763	0.866105	0.843348	0.792957	0.992289	0.947718
	chr1.CM0206.64_s_at	7.22571	6.7658	7.36779	7.07265	7.19931	6.90499	7.40475	7.44376	7.18352	-0.0607788	0.224245	0.0817332	0.720583	0.206518	0.580597	0.85894	0.930438	0.840965
	chr1.CM0206.70_at	7.0092	6.94524	7.62988	6.79156	7.1485	6.9397	6.87656	7.12003	7.04579	-0.234851	-0.180646	-0.207748	0.238744	0.357063	0.229599	0.501144	0.949853	0.63531
	chr1.CM0206.77_at	7.72947	7.64084	7.57878	7.22712	7.79694	8.01128	7.30387	7.33994	7.35624	0.0287505	-0.316347	-0.143798	0.875139	0.109174	0.374924	0.939276	0.884724	0.72756
	chr1.CM0206.83.1_at	7.06369	7.24145	6.80712	6.83338	6.99169	6.67491	7.00686	7.04935	6.87132	-0.204093	-0.0615714	-0.132832	0.16565	0.659641	0.286069	0.42004	0.979801	0.673682
	chr1.CM0206.83_at	3.96555	4.19838	3.66342	3.48875	3.94798	3.39184	4.24798	3.65604	3.90764	-0.332928	-0.00523	-0.169079	0.144038	0.980484	0.372408	0.394622	0.999176	0.726209
	chr1.CM0206.87_s_at	4.53239	4.56614	4.9177	4.48704	4.96919	4.67135	4.51728	4.57713	4.51728	0.0371225	-0.134843	-0.0488601	0.807751	0.386489	0.712146	0.904836	0.954594	0.896258
	chr1.CM0206.9.1_at	3.76533	3.75128	4.07605	3.8038	3.60602	3.58831	3.63425	3.76533	3.85108	-0.198177	-0.114004	-0.15609	0.141143	0.377432	0.176331	0.391608	0.95322	0.590162
	chr1.CM0206.9_at	7.30871	7.20738	7.1999	6.95521	7.20304	7.1132	7.36577	7.23513	6.63539	-0.148182	-0.159903	-0.154042	0.426781	0.392529	0.343905	0.661666	0.954594	0.710891
	chr1.CM0206.92_s_at	3.45915	3.43788	3.46205	3.5538	3.12216	3.53991	3.91137	3.8875	3.56205	-0.0477366	0.333947	0.143105	0.748376	0.0461096	0.281846	0.873306	0.813537	0.670937
	chr1.CM0206.92_x_at	5.02002	4.89251	5.10358	5.02002	5.52209	4.91649	4.19338	4.50767	4.84697	0.147499	-0.489361	-0.170931	0.476698	0.0361038	0.346419	0.69844	0.775876	0.712351
	chr1.CM0206.94_at	8.74453	8.81417	8.69435	8.58794	8.60519	8.43698	8.68614	8.63545	8.50311	-0.207649	-0.142784	-0.175217	0.059601	0.172444	0.0651921	0.272518	0.917756	0.478227
	chr1.CM0206.95_at	9.08111	8.8423	9.36123	9.7463	9.54069	9.73616	8.87228	9.27563	8.89131	0.579499	-0.0818077	0.248846	0.00583793	0.623759	0.108304	0.131491	0.978541	0.529894
	chr1.CM0206.97_at	11.6372	11.6382	11.4239	11.5892	11.5601	11.5328	11.7784	11.5329	11.5892	-0.00573674	0.0670703	0.0306668	0.957542	0.538173	0.743202	0.978726	0.969184	0.909038
	chr1.CM0215.10_at	7.10031	7.07692	6.65518	7.60995	7.07692	7.61996	7.07692	7.03967	6.96003	0.491473	0.0814037	0.286438	0.0202982	0.651957	0.0907503	0.185741	0.979801	0.509977
	chr1.CM0215.13_at	9.61304	9.90756	9.66682	9.4999	9.81515	9.58215	9.69467	9.699	9.67435	-0.0967425	-0.0398026	-0.0682725	0.431781	0.742645	0.519265	0.665119	0.986273	0.810638
	chr1.CM0215.21_at	7.05168	6.99283	7.03201	7.4663	6.93992	7.42281	7.30755	7.26051	7.05298	0.250836	0.181507	0.216172	0.12337	0.249737	0.124975	0.367492	0.933724	0.545075
	chr1.CM0215.21_s_at	9.62488	9.47392	9.25139	9.21752	9.17686	9.47215	9.43269	9.40598	9.38451	-0.161223	-0.0423391	-0.101781	0.225034	0.740045	0.367038	0.487129	0.986115	0.722968
	chr1.CM0215.21_x_at	7.90161	7.9345	7.73071	8.02103	7.76852	8.05306	8.02796	8.11651	7.76383	0.0919276	0.113827	0.102877	0.493236	0.399578	0.380192	0.709915	0.954594	0.73019
	chr1.CM0215.23_s_at	7.63945	7.96777	7.76042	7.80135	7.63601	7.52152	7.88018	7.34178	7.41893	-0.136256	-0.242251	-0.189253	0.418853	0.166403	0.207407	0.655392	0.915563	0.615576
	chr1.CM0215.32_at	5.70721	5.84505	4.89766	6.32746	5.14871	5.57275	6.50469	4.61981	5.49702	0.199666	0.0571983	0.128432	0.68786	0.907974	0.764911	0.839488	0.995653	0.917939
	chr1.CM0215.36_at	7.16358	7.44865	6.72865	6.69682	7.14759	6.46964	7.18121	6.96027	6.82879	-0.342272	-0.123535	-0.232903	0.153968	0.587767	0.25225	0.406705	0.974497	0.652941
	chr1.CM0215.36_s_at	7.9741	8.18277	7.55048	7.69033	7.91423	7.68359	8.12395	7.90361	7.82439	-0.139734	0.0481995	-0.0457672	0.423772	0.779077	0.758515	0.659162	0.988047	0.915219
	chr1.CM0215.42_at	8.16942	8.40083	7.79809	8.0963	8.35123	7.82662	8.40222	8.16942	7.94556	-0.0313984	0.049622	0.00911177	0.875608	0.804808	0.958139	0.93938	0.991347	0.987087
	chr1.CM0215.44_at	11.2484	11.616	11.7497	11.7254	11.8195	11.8462	11.1516	11.5808	11.592	0.259006	-0.0965636	0.0812214	0.144278	0.565583	0.576608	0.394881	0.971458	0.839218
	chr1.CM0215.49_at	8.23925	8.26778	8.29722	8.10051	8.30331	8.11354	8.23103	8.08321	8.07785	-0.0956268	-0.137385	-0.116506	0.34733	0.188121	0.19659	0.601398	0.92331	0.608117
	chr1.CM0222.1_at	9.06064	9.09458	8.95831	9.46853	8.89075	10.135	9.05862	8.93855	8.99465	0.460235	-0.0405713	0.209832	0.105503	0.877391	0.368025	0.34412	0.993823	0.72378
	chr1.CM0222.10.1_x_at	6.00146	5.98298	5.65535	6.16791	6.10559	6.55474	5.76803	5.85468	5.96321	0.396153	-0.0179548	0.189099	0.0258862	0.906433	0.175767	0.202905	0.995628	0.58957
Lotus japonicus similar to Q39857: (Q39857) ENDO-XYLOGLUCAN TRANSFERASE (FRAGMENT)	chr1.CM0222.11_at	8.44022	9.73134	4.88693	5.01614	4.64956	4.64662	6.21764	4.71267	5.06273	-2.91539	-2.35515	-2.63527	0.0192023	0.0469671	0.0156872	0.181896	0.815803	0.337936
	chr1.CM0222.15_at	5.86005	5.94016	5.69062	5.25072	5.68344	5.72867	5.82209	5.4732	5.39675	-0.275999	-0.266261	-0.27113	0.125223	0.137377	0.0874605	0.369872	0.90238	0.506334
	chr1.CM0222.2_at	5.45418	5.41123	5.73105	6.02257	5.65038	5.65038	5.8608	5.87011	5.61269	0.24229	0.249047	0.245668	0.1267	0.117739	0.0803589	0.372138	0.892948	0.503839
	chr1.CM0222.20.1_at	3.72479	3.70144	3.60364	3.66048	3.91333	3.04157	3.70737	3.78773	3.56945	-0.138163	0.0115634	-0.0632996	0.499816	0.95436	0.718533	0.714468	0.998402	0.898804
	chr1.CM0222.20_at	6.94524	6.83291	7.0462	6.84206	6.96247	6.81644	6.94513	6.95509	6.84216	-0.0677911	-0.027322	-0.0475565	0.50014	0.783466	0.583232	0.714468	0.988816	0.842091
	chr1.CM0222.23_at	7.79982	8.26839	7.67171	8.4249	8.01563	8.30383	8.17055	7.61055	7.84955	0.334812	-0.0364275	0.149192	0.125554	0.858218	0.407296	0.370306	0.991347	0.747077
	chr1.CM0222.25_at	4.09926	4.21833	4.09926	4.09926	4.19145	3.97957	3.749	4.14581	4.018	-0.0488568	-0.168012	-0.108435	0.695803	0.198533	0.327864	0.843931	0.928209	0.701185
	chr1.CM0222.27_at	7.31459	7.03353	6.97773	6.59941	6.95623	7.57896	7.15262	6.85355	7.6156	-0.0637535	0.0986393	0.0174429	0.814646	0.717419	0.940874	0.909171	0.984871	0.982225
	chr1.CM0222.28_at	9.21111	9.09189	9.38374	8.7051	9.29135	8.84639	9.24473	8.88453	9.18099	-0.281299	-0.125497	-0.203398	0.132228	0.478814	0.200198	0.379455	0.962442	0.611106
	chr1.CM0222.30_at	8.07157	8.20675	7.97797	7.81033	7.98503	8.12645	8.17398	7.96303	8.03113	-0.111492	-0.0293847	-0.0704385	0.363652	0.806532	0.502762	0.614073	0.991347	0.801657
	chr1.CM0222.33_at	12.5126	12.721	12.4629	12.5398	12.6711	12.5343	12.5632	12.445	12.4607	0.0162087	-0.0758661	-0.0298287	0.877409	0.476588	0.743675	0.940644	0.961616	0.909264
	chr1.CM0222.4_at	7.85698	8.04126	7.93888	7.91849	7.95974	8.01651	8.18485	7.95037	7.91943	0.0192075	0.0725126	0.0458601	0.858114	0.504922	0.624222	0.930544	0.96432	0.860789
	chr1.CM0222.6_at	10.3864	9.9757	10.7339	10.4916	10.4857	10.0635	10.4867	10.6102	10.4308	-0.0184219	0.143855	0.0627164	0.926693	0.47888	0.718549	0.965399	0.962442	0.898804
	chr1.CM0222.7_at	10.5824	10.4971	9.70507	9.17324	9.66435	8.72726	9.70507	9.70269	10.3309	-1.07324	-0.34862	-0.710928	0.00669625	0.283808	0.0251651	0.136882	0.935737	0.380521
	chr1.CM0231.10_at	9.63543	9.67656	9.1298	9.39204	9.57703	9.08205	9.80878	9.48631	9.47445	-0.130226	0.10925	-0.0104878	0.50218	0.571968	0.949583	0.715882	0.971963	0.985181
	chr1.CM0231.11_at	5.29433	5.69315	4.9677	4.85156	5.11988	4.76387	5.06055	5.02657	4.95569	-0.406621	-0.304121	-0.355371	0.0476232	0.120502	0.0460171	0.251818	0.894765	0.440407
	chr1.CM0231.12.1_at	7.07867	6.93395	6.90056	5.79947	6.36669	5.70531	7.04736	6.52055	6.87323	-1.0139	-0.157352	-0.585628	0.000543606	0.4366	0.00680928	0.0651226	0.95895	0.264709
	chr1.CM0231.12.1_s_at	9.48569	9.52162	9.11435	8.3217	8.81704	7.86562	9.45096	8.89552	9.17544	-1.0391	-0.199913	-0.619506	0.00210006	0.432101	0.0165247	0.0948606	0.95882	0.342905
	chr1.CM0231.12_at	9.81964	9.7464	9.394	8.61319	9.03873	8.33643	9.78992	9.23735	9.45495	-0.990563	-0.15927	-0.574917	0.00111942	0.467809	0.0116533	0.0782132	0.961616	0.305235
	chr1.CM0231.14_at	7.8323	7.78703	7.93304	8.09398	7.85573	7.98255	8.27656	7.8861	7.83225	0.126624	0.14751	0.137067	0.368231	0.298456	0.266771	0.617564	0.938848	0.661033
	chr1.CM0231.15_at	5.31861	5.43061	4.82715	5.0558	5.03932	4.09685	4.94467	4.92179	4.85499	-0.461465	-0.284975	-0.37322	0.1082	0.299163	0.130148	0.347585	0.938848	0.550031
	chr1.CM0231.17_at	9.96757	10.5022	9.17939	10.0361	9.95606	9.511	10.5566	9.92847	9.89466	-0.0486556	0.243514	0.0974291	0.883961	0.471624	0.736452	0.944421	0.961616	0.905891
	chr1.CM0231.20_at	5.57108	5.73522	6.15714	5.21976	6.07316	4.69536	5.49039	5.69134	5.36454	-0.491726	-0.305725	-0.398725	0.147341	0.349894	0.171833	0.398286	0.947735	0.585202
	chr1.CM0231.21.1_at	5.45845	5.58983	5.58983	5.72371	5.33834	5.78563	5.82209	5.58983	5.58983	0.0698569	0.121213	0.0955349	0.619363	0.395379	0.437607	0.797163	0.954594	0.764714
	chr1.CM0231.21_at	9.6208	9.81846	9.25566	9.34932	9.67029	8.94216	9.95049	9.53995	9.61759	-0.244383	0.137704	-0.0533397	0.280631	0.533843	0.778857	0.540476	0.967968	0.923207
	chr1.CM0231.28_at	7.18431	6.99307	6.66117	7.20771	7.13079	6.48362	7.68827	7.3245	7.07217	-0.00547884	0.415461	0.204991	0.981798	0.109199	0.337441	0.991322	0.884724	0.7071
	chr1.CM0231.29_at	9.83708	10.2889	9.50649	9.64685	10.2832	8.85939	10.1107	9.78335	9.51195	-0.280996	-0.0755021	-0.178249	0.435692	0.831368	0.564855	0.66778	0.991347	0.833155
	chr1.CM0231.30_at	7.59668	7.5277	7.66082	7.5523	7.77662	7.11327	7.61201	7.74893	7.49015	-0.114336	0.0219629	-0.0461867	0.498642	0.895244	0.749771	0.713673	0.994239	0.912033
	chr1.CM0231.31_at	8.69788	8.65745	8.5945	8.367	8.67578	8.56973	8.58379	8.50574	8.55485	-0.112441	-0.101818	-0.107129	0.299668	0.344998	0.256851	0.55886	0.946748	0.655909
	chr1.CM0231.32_at	10.4819	10.515	10.9722	10.5096	10.877	10.4199	10.5649	10.515	10.4505	-0.0542074	-0.146227	-0.100217	0.747192	0.393311	0.495951	0.87272	0.954594	0.798221
	chr1.CM0231.35_at	3.81783	3.90044	4.11053	3.79423	3.85494	4.00731	3.55127	4.14606	3.87772	-0.0574408	-0.0845806	-0.0710107	0.722545	0.602651	0.613612	0.860261	0.974942	0.855686
	chr1.CM0231.46.1_at	5.40997	5.83336	5.88033	5.41872	6.17501	5.17557	5.61652	5.52064	5.91538	-0.11812	-0.0237094	-0.0709148	0.649324	0.926855	0.751845	0.816064	0.997008	0.912741
	chr1.CM0231.46_at	7.58747	7.79391	7.97359	7.61234	8.01027	7.51606	8.0709	7.65908	7.58671	-0.0721039	-0.0127616	-0.0424328	0.696959	0.944812	0.790807	0.844689	0.998056	0.927346
	chr1.CM0231.49.1_s_at	8.98094	9.55996	7.15548	9.68425	8.16441	8.04869	9.52655	8.74169	8.93392	0.0669921	0.501927	0.28446	0.917024	0.442852	0.612062	0.960538	0.95895	0.85523
	chr1.CM0231.49.2_at	8.04374	8.01434	8.06239	7.8654	8.01434	8.05431	8.09733	7.98495	7.81292	-0.0621395	-0.07509	-0.0686147	0.563792	0.4874	0.464422	0.760343	0.962602	0.780762
	chr1.CM0231.49_at	8.45104	8.71542	8.30143	8.7731	8.71994	8.7222	8.77324	8.49571	8.41973	0.24912	0.0735974	0.161359	0.0964468	0.596602	0.198402	0.331544	0.97477	0.609231
	chr1.CM0231.51_at	5.8066	5.8037	5.37291	5.51415	5.38568	5.20997	6.09152	5.8539	5.65479	-0.291135	0.20567	-0.0427323	0.104965	0.234639	0.766779	0.343509	0.933724	0.918877
	chr1.CM0231.58_at	11.4552	11.4031	11.2391	10.9367	11.2684	10.832	11.3793	11.2452	11.3261	-0.353416	-0.0489171	-0.201166	0.0224321	0.711806	0.103803	0.191401	0.98469	0.52609
	chr1.CM0231.62_s_at	8.6682	9.35292	6.76637	9.30978	7.91029	7.34442	9.20595	8.28946	8.73361	-0.0743365	0.48051	0.203087	0.915021	0.4961	0.737153	0.959349	0.96317	0.906301
	chr1.CM0231.63_at	6.1041	6.1041	6.24174	6.23872	5.8584	6.32611	6.1041	6.02628	6.00959	-0.00890583	-0.103323	-0.0561146	0.946534	0.444381	0.62795	0.973797	0.959225	0.862572
	chr1.CM0231.65_at	4.39808	4.53147	4.41491	4.40227	4.99163	4.24067	4.11551	4.18125	4.41491	0.0966995	-0.210928	-0.0571144	0.612417	0.28197	0.728656	0.793225	0.935737	0.902689
	chr1.CM0231.66_at	5.50894	5.67493	5.76437	5.57818	5.77743	5.25886	5.6957	5.64398	5.63765	-0.111254	0.00969468	-0.0507797	0.440516	0.945473	0.68059	0.671474	0.998056	0.882899
	chr1.CM0231.68_at	8.99784	8.94391	8.88336	8.93671	9.10666	8.84273	9.05635	9.02843	9.02285	0.0203358	0.0941766	0.0572562	0.837935	0.355115	0.510945	0.919922	0.949853	0.805132
	chr1.CM0231.75_at	8.15589	8.16782	8.10683	7.88093	8.12355	8.04247	8.17812	8.14815	8.09795	-0.127864	-0.00210755	-0.0649857	0.206112	0.982564	0.444366	0.467414	0.999259	0.768625
	chr1.CM0231.76_at	4.37627	4.38069	4.30669	4.44382	4.19767	4.14326	4.53729	4.54258	4.38069	-0.0929665	0.132302	0.0196679	0.40801	0.248144	0.836797	0.646955	0.933724	0.945635
	chr1.CM0231.79.1_at	4.99833	5.18671	5.16553	5.78638	5.41865	5.75076	4.88734	4.99422	4.94492	0.535072	-0.1747	0.180186	0.00156739	0.177981	0.11587	0.087286	0.919002	0.536343
	chr1.CM0231.80.1_at	5.97078	6.13781	6.0657	6.20324	6.17236	6.32534	6.15546	5.92516	5.60123	0.175549	-0.164145	0.00570205	0.243017	0.27269	0.963634	0.504863	0.933889	0.989302
	chr1.CM0231.82_at	6.35938	6.37238	6.28881	6.2757	6.20395	6.40594	6.1079	6.23754	6.16208	-0.0449941	-0.171015	-0.108005	0.639522	0.0987934	0.212222	0.809169	0.878225	0.619351
	chr1.CM0231.83_at	10.6325	10.7788	10.8802	10.9145	10.88	10.8967	10.7507	10.6298	10.627	0.133259	-0.0946542	0.0193024	0.198852	0.35021	0.821677	0.460515	0.94812	0.939115
	chr1.CM0233.11.1_at	5.82474	6.17901	5.48515	7.33562	5.75879	6.91898	5.55939	6.24152	5.90931	0.841497	0.0737679	0.457632	0.0521203	0.848757	0.193474	0.25962	0.991347	0.60577
	chr1.CM0233.13_at	8.75807	8.81474	8.92253	8.73555	8.79484	8.72648	9.05312	8.95762	8.9551	-0.0794894	0.156835	0.0386727	0.392561	0.110335	0.625994	0.635895	0.884724	0.861599
	chr1.CM0233.25_at	7.20408	7.27696	7.37101	7.00511	7.34963	7.19416	7.33548	7.36689	7.17379	-0.10105	0.00803615	-0.0465069	0.402329	0.945798	0.651517	0.643433	0.998056	0.87239
	chr1.CM0233.29_at	8.26323	8.20132	8.87961	8.93492	8.54135	9.78281	7.99189	8.25801	8.455	0.638305	-0.213088	0.212609	0.0688796	0.507587	0.447106	0.286845	0.96432	0.769694
	chr1.CM0233.3_at	6.35558	6.33299	5.52299	5.87851	5.72261	6.22798	6.80325	6.48444	6.22798	-0.127486	0.434706	0.15361	0.62142	0.115383	0.494861	0.798504	0.891016	0.797396
	chr1.CM0233.30_at	8.31577	8.64245	7.80456	7.65908	7.86562	7.56866	7.94035	7.38198	8.17383	-0.556472	-0.422207	-0.48934	0.0508858	0.121649	0.0480868	0.257148	0.894765	0.447072
	chr1.CM0233.31.1_at	8.14405	8.24734	8.42294	8.29918	8.28644	8.20571	8.07003	7.94625	8.22149	-0.00766698	-0.192182	-0.0999246	0.94642	0.117502	0.325619	0.973797	0.892948	0.699547
	chr1.CM0233.32.1_at	7.07139	7.20678	7.63081	7.1257	7.40521	7.12818	6.95237	6.76412	7.29165	-0.083298	-0.300283	-0.19179	0.65927	0.134886	0.256474	0.82291	0.90223	0.655856
	chr1.CM0233.32_at	8.33956	8.24566	8.99024	9.58984	9.04047	9.91608	8.58409	9.0573	8.79759	0.99031	0.287838	0.639074	0.0043525	0.299568	0.0200904	0.118822	0.938848	0.359735
	chr1.CM0233.33_at	4.74177	4.70745	5.24138	5.50314	5.55706	5.77369	4.98274	4.83029	5.40742	0.714435	0.176619	0.445527	0.00446807	0.375618	0.0239291	0.119487	0.95322	0.374054
	chr1.CM0233.35.1_at	4.63552	4.50799	4.70185	4.65041	5.01903	4.60081	4.61823	4.32712	4.69633	0.141635	-0.0678907	0.0368721	0.3543	0.650786	0.775707	0.607167	0.979801	0.921687
	chr1.CM0233.35_at	7.73069	7.84519	7.43934	7.49765	7.67628	7.11015	7.65272	7.40022	7.45551	-0.243712	-0.168922	-0.206317	0.178082	0.337632	0.18706	0.43496	0.946748	0.599812
	chr1.CM0233.38_at	5.65124	5.80344	5.73645	5.27169	5.54321	5.27269	5.55167	5.57516	5.47576	-0.367849	-0.196182	-0.282015	0.00680391	0.0950416	0.0128708	0.137437	0.873129	0.31603
	chr1.CM0233.4_s_at	4.24742	4.24742	4.40977	3.94023	4.15109	4.25585	4.35364	4.05394	4.24742	-0.185816	-0.0832054	-0.134511	0.160453	0.510458	0.232954	0.414683	0.964765	0.637337
	chr1.CM0233.47_at	4.06037	4.18709	3.83576	4.47222	4.27671	5.29369	4.18709	3.61872	4.25703	0.653131	-0.00679401	0.323168	0.0386126	0.980444	0.19982	0.234394	0.999176	0.610611
	chr1.CM0233.49_at	5.83676	5.32179	6.024	5.49911	5.19557	4.70481	5.3134	5.04747	5.1592	-0.594354	-0.554161	-0.574258	0.0292342	0.0389421	0.0179325	0.211553	0.788253	0.348854
	chr1.CM0233.50_at	9.47379	9.55486	9.65687	9.07405	9.4481	9.21469	9.41537	9.21191	9.3324	-0.316228	-0.241945	-0.279086	0.0267594	0.0737012	0.0246412	0.205232	0.853997	0.376615
	chr1.CM0233.51_at	8.09859	7.851	8.34094	8.21512	8.09859	8.54205	7.96841	8.09859	7.99717	0.188409	-0.075453	0.0564782	0.252047	0.635657	0.681678	0.513664	0.979801	0.883022
	chr1.CM0233.55_at	7.94701	8.24876	8.28195	7.85018	8.19479	7.59916	7.93301	7.75204	7.72683	-0.277863	-0.355282	-0.316572	0.121965	0.0569761	0.0514157	0.365611	0.846896	0.453672
	chr1.CM0233.61_at	8.35276	8.47197	8.49989	8.56276	8.37681	8.59367	8.32097	8.38968	8.22498	0.0695448	-0.129661	-0.0300579	0.506604	0.229475	0.737865	0.719314	0.933724	0.906617
	chr1.CM0233.8_at	6.87513	6.94138	6.87513	6.87332	7.00016	6.79019	6.92691	6.82067	6.7133	-0.00931953	-0.0769172	-0.0431184	0.926726	0.455168	0.625543	0.965399	0.960229	0.861306
	chr1.CM0233.9_at	6.06155	6.21058	6.07571	6.26042	6.07695	5.77335	6.1785	5.8165	5.81926	-0.0790371	-0.177858	-0.128447	0.612161	0.267689	0.350201	0.793067	0.933724	0.71499
	chr1.CM0248.10_at	8.38008	8.44392	8.32747	8.38008	8.38008	8.01168	8.60091	8.21329	8.42738	-0.126544	0.030035	-0.0482545	0.382844	0.832451	0.695628	0.628699	0.991347	0.889506
	chr1.CM0248.13.1_x_at	5.087	5.10852	5.10241	4.45997	5.38329	5.39293	4.97601	5.10708	5.10241	-0.0205795	-0.0374784	-0.029029	0.928595	0.870433	0.883998	0.965948	0.99278	0.963066
	chr1.CM0248.13_at	7.27518	7.28865	7.29062	7.09463	7.27518	7.21632	7.29267	7.27518	6.94668	-0.089442	-0.113309	-0.101375	0.454171	0.347639	0.332729	0.682351	0.947645	0.704535
	chr1.CM0248.14_at	8.98587	9.17048	9.06021	9.06021	9.23231	8.79442	9.23327	8.98127	8.84692	-0.0432053	-0.0516985	-0.0474519	0.769298	0.725912	0.71035	0.88487	0.985204	0.895272
	chr1.CM0248.26_at	10.681	9.95273	10.2196	9.79412	9.44869	9.01012	10.0926	9.5544	10.644	-0.866814	-0.187467	-0.527141	0.0198601	0.555695	0.0783504	0.183846	0.971403	0.500055
	chr1.CM0248.34_at	9.10222	9.01116	9.26595	8.76985	9.10828	9.0608	8.71609	9.03207	8.59429	-0.146803	-0.345629	-0.246216	0.340352	0.0420327	0.083148	0.594867	0.797864	0.503839
	chr1.CM0248.45.1_at	8.09281	7.93245	7.87658	7.73732	7.94682	8.16384	7.60437	7.60698	7.85943	-0.0179518	-0.277023	-0.147487	0.896512	0.0691648	0.236347	0.951318	0.851903	0.638543
	chr1.CM0248.58_s_at	8.01587	8.08987	7.95403	7.64232	8.18146	7.21531	7.98286	7.77522	8.04955	-0.340225	-0.0840483	-0.212137	0.14299	0.700858	0.277543	0.393612	0.984256	0.668095
	chr1.CM0248.71_x_at	5.87538	6.09798	5.85118	5.93393	5.83258	5.87538	5.64443	6.01593	5.81926	-0.0608874	-0.114977	-0.0879322	0.624461	0.363603	0.419959	0.80029	0.949853	0.754635
	chr1.CM0269.13_at	11.6395	11.6179	11.8185	11.6738	11.9217	11.532	11.7407	11.7797	11.6541	0.017172	0.0328556	0.0250138	0.889199	0.790117	0.814914	0.947519	0.990866	0.936772
	chr1.CM0269.15_at	6.98834	7.24879	7.37416	6.90265	7.51506	6.70468	7.17558	7.07887	7.27503	-0.162965	-0.0272711	-0.095118	0.436346	0.89456	0.59634	0.668377	0.994239	0.848024
	chr1.CM0269.20_at	7.81358	8.28896	7.36255	7.40948	7.47889	7.26953	7.58237	7.1486	7.71242	-0.435732	-0.340567	-0.38815	0.0909094	0.173028	0.0833665	0.322797	0.91823	0.503968
	chr1.CM0269.21_at	7.93784	8.11393	7.80449	7.32502	7.72882	7.38085	8.04772	7.49818	7.88881	-0.473857	-0.140518	-0.307187	0.02115	0.429302	0.0664465	0.187649	0.958541	0.480197
	chr1.CM0269.30_at	11.1417	11.3607	10.8183	9.93277	10.6951	10.0404	11.0643	10.7523	10.9332	-0.884149	-0.190325	-0.537237	0.00269087	0.399721	0.0182584	0.101912	0.954594	0.350991
	chr1.CM0269.33.1_at	6.02644	5.95652	6.68497	7.0027	6.83524	7.59916	5.82585	6.4986	6.86602	0.923061	0.174181	0.548621	0.015561	0.587609	0.0713422	0.172565	0.974497	0.489527
	chr1.CM0269.33_at	7.42262	7.18475	7.95684	8.42682	7.73319	9.06065	7.51094	7.92792	7.76425	0.885487	0.212969	0.549228	0.0217774	0.521541	0.0784704	0.189432	0.965177	0.500055
	chr1.CM0269.35_x_at	3.00817	3.24984	3.1077	3.20215	3.27446	3.13531	3.03831	2.90758	3.15428	0.0820711	-0.088515	-0.00322194	0.460332	0.427052	0.97287	0.686927	0.958541	0.991589
	chr1.CM0269.8_at	8.45478	8.45748	8.34654	8.63925	8.34385	8.74042	8.44985	8.26119	8.28093	0.154906	-0.0889429	0.0329817	0.233013	0.481442	0.760339	0.495451	0.962442	0.916018
	chr1.CM0275.1.3_at	10.0495	9.91099	10.1091	9.79959	9.83257	10.0261	9.71627	9.99091	9.3999	-0.137119	-0.320852	-0.228986	0.389256	0.063535	0.115209	0.633135	0.846896	0.535146
	chr1.CM0275.12_at	3.43637	3.44667	3.59921	3.44667	3.44667	3.36449	3.18111	3.53528	3.5184	-0.0748025	-0.0824842	-0.0786434	0.538147	0.498253	0.457166	0.742527	0.963635	0.776103
	chr1.CM0275.16_at	7.41943	7.58765	7.54965	7.50454	7.46777	7.33645	7.41943	7.22678	7.317	-0.0826554	-0.197841	-0.140248	0.426219	0.0773809	0.137103	0.661192	0.85691	0.55782
	chr1.CM0275.17_at	5.97459	5.88697	6.09195	6.16832	6.06155	6.06155	5.90457	6.10045	6.09662	0.112634	0.0493754	0.0810046	0.292418	0.635639	0.377268	0.551399	0.979801	0.729066
	chr1.CM0275.19.1_at	4.31934	4.1916	4.21108	4.02727	4.24246	4.45633	3.7478	4.09805	4.16703	0.00134766	-0.236382	-0.117517	0.992826	0.13956	0.376325	0.996867	0.9036	0.728638
	chr1.CM0275.19.1_x_at	3.67066	3.62129	3.70016	3.32575	3.51507	3.49485	3.42389	3.35168	3.43946	-0.218812	-0.259027	-0.238919	0.0399288	0.0194186	0.0143908	0.236414	0.653775	0.32562
	chr1.CM0275.19_at	6.51936	6.49023	6.65068	7.18492	6.87013	7.15539	7.10991	7.06742	6.91312	0.51672	0.476727	0.496723	0.00157049	0.00260257	0.000789301	0.087286	0.317582	0.108165
	chr1.CM0275.22_at	10.9409	10.9386	11.4191	11.2674	11.1914	11.5581	11.0246	10.9872	10.8281	0.23942	-0.152915	0.0432523	0.162838	0.356885	0.758311	0.416936	0.949853	0.915216
	chr1.CM0275.6_at	5.11834	5.11834	5.11834	4.75459	5.30651	5.28525	4.7244	4.97117	4.97349	-0.00289286	-0.228655	-0.115774	0.985445	0.17254	0.408672	0.993249	0.917756	0.74777
	chr1.CM0284.14_at	10.3295	10.2289	9.8801	9.81052	10.1726	9.7981	10.6399	10.1813	10.258	-0.219054	0.213573	-0.00274036	0.239369	0.250425	0.985871	0.501643	0.933724	0.99577
	chr1.CM0284.16_at	6.97223	7.06557	6.99635	6.94233	7.30691	7.00511	7.1429	6.94878	6.96916	0.0734042	0.0088966	0.0411504	0.548248	0.941383	0.695775	0.749378	0.998027	0.88953
	chr1.CM0284.17_at	8.02297	8.22405	7.78658	7.60786	8.01065	7.30894	8.35315	7.8484	8.17249	-0.368715	0.113483	-0.127616	0.104246	0.591458	0.48831	0.34266	0.97477	0.79359
	chr1.CM0284.20.1_at	6.58344	6.73951	6.76775	6.24686	6.59825	6.27825	6.70091	6.21687	6.37957	-0.322445	-0.264452	-0.293448	0.0593564	0.110585	0.0496447	0.272057	0.884724	0.451513
	chr1.CM0284.21.1_at	5.83618	5.83618	5.83618	5.60315	5.88799	5.83618	5.70041	5.87341	5.84113	-0.0604076	-0.0312011	-0.0458044	0.575717	0.771039	0.623391	0.768283	0.987319	0.860523
	chr1.CM0284.21_at	6.77146	6.97497	6.88261	7.12561	7.00237	6.9482	7.12365	6.98501	7.02958	0.149048	0.169733	0.159391	0.163736	0.11832	0.093998	0.417496	0.893053	0.514924
	chr1.CM0284.24.1_at	5.54695	5.689	5.5164	5.86504	5.69723	5.78197	5.99505	5.76578	5.69309	0.197298	0.233858	0.215578	0.10726	0.0630507	0.0504857	0.34611	0.846896	0.453672
	chr1.CM0284.25.2_at	9.41468	9.4688	9.26349	9.23908	9.61334	9.18913	9.3806	9.33799	9.05346	-0.035141	-0.124973	-0.0800571	0.811929	0.406249	0.535317	0.907282	0.95547	0.817984
	chr1.CM0284.3_at	7.01085	7.16993	6.92827	6.8195	7.13966	6.52808	7.09382	7.01085	6.90541	-0.207274	-0.0329911	-0.120133	0.211145	0.835043	0.390977	0.472512	0.991347	0.737322
Lotus japonicus similar to At5g13930: chalcone synthase (naringenin-chalcone synthase) (testa 4 protein) (sp|P13114)	chr1.CM0284.33_x_at	7.25953	7.27783	7.11859	10.5449	8.29857	10.9286	7.79809	9.47104	8.78032	2.70538	1.4645	2.08494	0.00233736	0.0491618	0.00468937	0.0968074	0.824343	0.226171
	chr1.CM0284.34_at	7.89894	8.13404	8.17447	7.84437	8.14764	8.06328	8.06328	8.00568	8.0666	-0.0507194	-0.0239632	-0.0373413	0.670021	0.839791	0.716762	0.829108	0.991347	0.898029
	chr1.CM0284.39_at	4.35637	4.86773	4.42792	4.12845	4.76741	4.37055	4.84834	5.02116	4.93708	-0.128536	0.384851	0.128157	0.504861	0.0674829	0.44452	0.718261	0.850221	0.768625
	chr1.CM0284.48.1_s_at	7.81095	7.99491	7.48113	7.42851	7.84579	6.9361	8.10481	7.82802	8.02461	-0.358865	0.223484	-0.0676907	0.144082	0.344964	0.735369	0.394629	0.946748	0.905549
	chr1.CM0284.48_s_at	9.09118	9.14992	8.51251	8.9982	9.0981	8.38468	9.36756	9.09653	8.97004	-0.0908802	0.226838	0.0679787	0.702546	0.350839	0.741249	0.848368	0.948467	0.907952
	chr1.CM0284.50_at	7.5105	7.57414	7.34861	7.62641	7.64633	6.81444	7.63834	7.54612	7.54612	-0.115357	0.099107	-0.00812507	0.588266	0.641122	0.96458	0.777096	0.979801	0.989522
	chr1.CM0284.51_at	7.25773	6.98614	7.34185	8.36752	7.62294	8.14101	7.64473	7.62294	7.64203	0.848585	0.441328	0.644956	0.00119881	0.0383552	0.0027388	0.0800159	0.788253	0.186075
	chr1.CM0284.55.1_at	6.89763	7.03964	7.11838	7.62435	7.49706	7.30059	7.28019	7.58361	7.21905	0.455452	0.342398	0.398925	0.00762033	0.0300194	0.00716683	0.141407	0.737972	0.26861
	chr1.CM0284.55_at	6.14174	6.2543	6.3327	7.3007	7.08586	6.865	6.66054	6.886	6.74529	0.840936	0.521029	0.680982	0.000109953	0.00291533	0.000181235	0.0414546	0.332348	0.0562649
	chr1.CM0284.6_at	6.59943	6.73086	6.59595	6.71558	6.86136	6.43989	6.82738	7.04535	6.51905	0.0301922	0.155179	0.0926857	0.850712	0.345576	0.509667	0.925917	0.946748	0.804579
	chr1.CM0284.60.1_at	6.87021	6.8499	6.82965	6.91675	6.73291	6.85215	6.73974	6.86362	6.89523	-0.015983	-0.0170572	-0.0165201	0.866104	0.857216	0.84057	0.93515	0.991347	0.946958
Lotus japonicus similar to At3g61220: unknown protein (At3g61220)	chr1.CM0284.60.1_s_at	6.25518	6.18374	6.01755	7.1299	7.34414	6.99358	6.90871	6.91609	6.91633	1.00371	0.76155	0.882632	1.07924e-05	9.42056e-05	9.53562e-06	0.0162557	0.0610649	0.0114749
	chr1.CM0284.61_at	9.93655	10.2726	9.84944	9.55575	9.76769	9.71116	10.0642	9.76957	10.2384	-0.341337	0.00452829	-0.168404	0.0542857	0.97721	0.239072	0.262911	0.998767	0.642177
	chr1.CM0284.62.1_at	5.94239	6.05674	5.7139	5.52496	6.02312	5.18767	6.26072	5.92363	5.68879	-0.325759	0.0533702	-0.136195	0.177027	0.815644	0.49724	0.433804	0.991347	0.798813
	chr1.CM0284.62_at	8.36922	8.4417	8.48671	8.51269	8.54323	8.65745	8.51486	8.28615	8.07336	0.13858	-0.141084	-0.00125223	0.284145	0.276094	0.990775	0.543364	0.935243	0.997313
	chr1.CM0284.62_s_at	6.70212	6.79141	6.68203	6.4711	6.86351	6.84627	6.90071	6.54876	6.69018	0.00177535	-0.0119738	-0.00509924	0.989913	0.932066	0.966558	0.995591	0.997026	0.990153
	chr1.CM0284.68_at	8.10462	8.18873	8.00931	8.22083	8.09096	7.82289	8.18115	8.07445	7.88933	-0.0559947	-0.0525763	-0.0542855	0.675299	0.693912	0.639557	0.832807	0.983883	0.866975
	chr1.CM0284.72_at	6.87869	6.88945	6.95907	6.6809	6.86198	6.93414	6.68378	6.66469	6.70833	-0.0833935	-0.223468	-0.153431	0.402724	0.0432427	0.0951343	0.643645	0.803002	0.5159
	chr1.CM0284.72_s_at	7.47981	7.39428	7.44795	7.47397	7.49712	7.85735	7.55308	7.51695	7.38374	0.1688	0.043907	0.106354	0.194541	0.723729	0.334381	0.455364	0.984871	0.705708
	chr1.CM0284.8_at	7.00445	7.26106	6.69285	6.31019	6.97193	5.79048	7.10164	6.93541	7.0853	-0.628585	0.0546652	-0.28696	0.0438548	0.842954	0.247873	0.244811	0.991347	0.648335
	chr1.CM0284.9_at	6.63129	6.58177	6.51323	6.24178	6.64079	6.09005	6.70488	6.2406	6.58177	-0.251222	-0.0663496	-0.158786	0.163447	0.697793	0.296681	0.417482	0.984256	0.68066
	chr1.CM0289.30.1_at	5.29433	5.31268	5.16585	4.89761	5.29433	5.29433	5.31417	5.29433	5.29433	-0.0955304	0.0433258	-0.0261023	0.454481	0.731094	0.810712	0.682528	0.985764	0.935599
	chr1.CM0289.45.2_at	6.46562	6.45229	6.45229	6.40486	6.46324	6.23832	6.45229	6.42555	6.49742	-0.0879334	0.00168192	-0.0431258	0.361362	0.985724	0.599228	0.612754	0.999429	0.849276
	chr1.CM0289.45_at	6.97786	7.07979	6.88258	7.00388	7.04113	6.72316	7.16557	6.92013	6.90148	-0.0573552	0.0156476	-0.0208538	0.654221	0.902214	0.850123	0.819387	0.99502	0.949812
	chr1.CM0289.48.1_at	5.94933	5.96481	6.02925	6.09005	5.78055	5.70255	5.82991	5.98523	6.1658	-0.12341	0.0125214	-0.0554441	0.367143	0.925345	0.634041	0.616913	0.996972	0.865042
	chr1.CM0289.49.1_s_at	8.03964	7.49966	8.01247	7.92672	8.21391	8.72346	7.89354	7.55745	7.78066	0.437441	-0.106707	0.165367	0.07884	0.640096	0.409188	0.302517	0.979801	0.748126
	chr1.CM0289.55_at	7.82733	7.84451	8.11026	7.54691	7.83084	7.86562	7.80456	7.55094	7.41042	-0.179576	-0.338732	-0.259154	0.240516	0.0420038	0.0658676	0.502594	0.797864	0.479277
	chr1.CM0295.12_at	8.64588	8.74232	8.27183	8.21338	8.46946	8.07181	8.46946	8.5373	8.47215	-0.301794	-0.0603741	-0.181084	0.0706182	0.691088	0.18905	0.289442	0.983595	0.60202
	chr1.CM0295.13_at	4.92799	4.92527	5.03736	4.92527	5.06111	4.94888	4.86322	4.42064	5.14302	0.0148811	-0.154578	-0.0698486	0.930258	0.37434	0.637375	0.966829	0.953086	0.866025
	chr1.CM0295.13_s_at	6.65271	6.56832	6.51735	6.85733	6.7363	6.79624	6.77755	6.3406	6.5963	0.217165	-0.00797589	0.104595	0.105678	0.94875	0.34318	0.344399	0.998204	0.710749
	chr1.CM0295.15_at	7.73844	7.59626	7.94171	7.82914	7.94716	7.84479	7.6889	7.6327	7.56993	0.114893	-0.128293	-0.00669997	0.31719	0.267325	0.944697	0.574605	0.933724	0.983081
	chr1.CM0295.20_at	7.74441	7.86245	8.13425	7.78361	7.94752	8.16384	7.70038	7.59984	7.61017	0.0512855	-0.276911	-0.112813	0.711	0.0691095	0.356797	0.853382	0.851903	0.717608
	chr1.CM0295.22.1_at	6.889	6.88194	7.00824	6.8975	6.903	7.06976	6.91399	6.81131	6.89123	0.0303585	-0.0542155	-0.0119285	0.752759	0.576145	0.886093	0.875395	0.972781	0.963796
	chr1.CM0295.23_at	5.94155	5.94155	6.238	5.68247	6.29983	6.05891	5.94155	5.83686	5.53562	-0.0266326	-0.269023	-0.147828	0.884206	0.164651	0.362094	0.944647	0.914636	0.7201
	chr1.CM0295.25_at	8.53016	8.37223	8.45099	8.40848	8.48731	8.74474	8.67888	8.53016	8.36248	0.0957162	0.0727114	0.0842138	0.460553	0.572525	0.453663	0.687054	0.97222	0.7731
	chr1.CM0295.29_at	6.70136	6.47503	5.94833	5.50569	5.92764	5.68589	6.67598	6.10593	6.58306	-0.668503	0.080085	-0.294209	0.0146672	0.726128	0.159787	0.169484	0.985224	0.57998
	chr1.CM0295.31_at	6.70997	6.66357	6.92172	6.19313	6.54619	6.37655	6.81858	6.54665	6.56893	-0.393127	-0.120366	-0.256746	0.0147351	0.380251	0.0493088	0.169484	0.95322	0.450991
	chr1.CM0295.33_at	5.83618	5.84734	5.98508	5.69852	5.83235	5.83235	5.94867	5.69311	5.69375	-0.101798	-0.111027	-0.106412	0.362984	0.323254	0.277248	0.613633	0.945577	0.668083
	chr1.CM0295.41_at	6.52741	6.51921	6.45229	6.34262	6.6276	6.64176	6.45229	6.45229	6.36606	0.0376894	-0.0760888	-0.0191997	0.727589	0.486587	0.837278	0.862814	0.96255	0.945661
	chr1.CM0295.47.1_at	8.98423	8.92369	9.2048	9.26186	9.14823	8.96205	9.08643	9.04369	9.08218	0.0864734	0.0331951	0.0598343	0.46588	0.776661	0.557961	0.690615	0.98798	0.829535
	chr1.CM0295.47_at	7.94567	8.01295	8.01295	8.0902	8.16262	7.98217	8.09497	7.85181	8.01295	0.0878037	-0.00394781	0.041928	0.399673	0.969156	0.637549	0.641335	0.998402	0.866025
	chr1.CM0295.6.2_s_at	6.06154	6.16948	5.76718	5.71532	6.11801	5.56902	6.02853	6.0877	6.1962	-0.198616	0.104744	-0.046936	0.247309	0.530307	0.743323	0.509212	0.966524	0.909107
	chr1.CM0295.6_s_at	6.58311	6.93563	6.02755	6.20489	6.51949	6.23333	6.51837	6.27378	6.23915	-0.196193	-0.171664	-0.183929	0.381373	0.441369	0.345129	0.627846	0.95895	0.711778
	chr1.CM0295.75.1_at	4.1301	4.27596	4.27596	4.55719	4.45425	4.31948	3.77398	4.31392	4.29856	0.216303	-0.098519	0.0588921	0.191347	0.535822	0.667289	0.451427	0.968316	0.878453
	chr1.CM0315.11_s_at	7.25329	7.11658	6.29079	5.77413	6.24178	5.41974	7.62025	7.44026	7.41992	-1.075	0.606592	-0.234204	0.00337541	0.0527103	0.345784	0.110311	0.833349	0.712076
	chr1.CM0315.14_at	9.77467	10.565	8.92652	8.94623	8.79576	9.00067	9.14638	8.95704	9.46232	-0.841179	-0.566821	-0.704	0.0369193	0.133329	0.0422389	0.230427	0.90223	0.436029
	chr1.CM0315.31.1_at	6.53321	6.72345	7.66785	7.77037	8.26179	7.33936	7.01134	7.50103	7.75726	0.815674	0.448379	0.632027	0.0394485	0.218118	0.0596533	0.235634	0.933724	0.469679
	chr1.CM0315.31_at	7.3476	7.51246	8.53713	8.99178	9.00334	8.54307	7.82905	8.40822	8.61573	1.047	0.485268	0.766132	0.0099752	0.165574	0.0225348	0.150702	0.914636	0.369077
	chr1.CM0315.34.1_at	3.50531	4.11373	3.67494	3.79458	3.86549	3.34319	3.8409	3.82354	3.81783	-0.0969082	0.0627589	-0.0170747	0.605917	0.737156	0.915779	0.789098	0.986115	0.972945
	chr1.CM0315.39_at	3.07521	3.07521	2.95659	2.7771	2.99014	3.40033	3.23424	3.2631	3.61407	0.0201858	0.334799	0.177492	0.907439	0.0788285	0.255724	0.955994	0.85691	0.655177
	chr1.CM0315.39_s_at	6.00278	5.97758	5.65918	5.83085	6.28203	5.76732	6.18861	5.96874	5.97758	0.0802184	0.165132	0.122675	0.628699	0.329801	0.399804	0.80313	0.946729	0.742615
	chr1.CM0315.40.1_at	6.75338	7.10601	6.81805	6.91111	7.09235	6.97102	7.13791	6.77483	6.72065	0.0990141	-0.0146835	0.0421653	0.50518	0.920273	0.740707	0.718534	0.996435	0.907669
	chr1.CM0315.40_at	8.12609	7.97507	7.86615	8.65944	8.40527	8.73031	8.48404	8.51109	8.42341	0.609233	0.483746	0.546489	0.000522176	0.0023801	0.000408222	0.0646226	0.305497	0.0787758
	chr1.CM0315.47_at	6.70827	6.33805	7.27028	6.42272	6.43595	6.58934	6.34187	6.8619	7.00551	-0.28953	-0.0357703	-0.16265	0.262146	0.885725	0.45757	0.523265	0.994239	0.776145
	chr1.CM0315.55_at	4.88059	4.84607	4.99401	4.82258	5.01903	4.62222	5.56977	4.84607	5.241	-0.0856111	0.312057	0.113223	0.646267	0.117774	0.486893	0.814085	0.892948	0.79265
	chr1.CM0315.60_at	5.12501	4.99273	4.08984	4.57117	4.88561	4.34603	5.51032	4.57713	4.71633	-0.134924	0.19873	0.031903	0.683175	0.549992	0.910872	0.836902	0.971217	0.97145
	chr1.CM0316.13_at	9.25022	9.37261	8.97221	8.8773	9.18184	9.00858	9.19256	8.9573	9.08586	-0.175771	-0.119775	-0.147773	0.222377	0.394902	0.235073	0.484288	0.954594	0.638417
	chr1.CM0316.23_at	8.67538	8.79959	8.7257	8.31992	8.62872	8.48483	8.79661	8.62872	8.5277	-0.255733	-0.082545	-0.169139	0.0519646	0.487926	0.121384	0.259446	0.962641	0.541214
	chr1.CM0316.25.1_at	7.8448	7.81028	7.85275	8.03843	8.01501	8.09158	7.97875	7.79386	7.66949	0.212396	-0.0219133	0.0952415	0.0632787	0.831779	0.301047	0.278601	0.991347	0.684443
	chr1.CM0316.25.2_at	6.8015	6.70278	6.8157	6.46386	6.50236	6.51301	6.60043	7.23719	6.72806	-0.28025	0.081899	-0.0991754	0.102492	0.607937	0.476345	0.340285	0.974975	0.786889
	chr1.CM0316.25_at	7.20904	7.20904	6.97485	7.1268	7.33686	6.90279	7.24486	7.20904	7.26869	-0.00882873	0.109883	0.0505273	0.945922	0.407996	0.655821	0.973483	0.95547	0.874439
	chr1.CM0316.28_at	8.34385	8.3707	8.26268	8.57945	8.42807	8.53197	8.37873	8.32042	8.2524	0.187421	-0.00855752	0.0894316	0.0669514	0.926252	0.280441	0.284015	0.996972	0.669548
	chr1.CM0316.8_at	3.41172	3.61	3.41172	3.4198	3.71167	3.58394	3.12766	3.29642	3.36688	0.0939904	-0.214157	-0.0600835	0.439996	0.0989587	0.565629	0.670996	0.878651	0.833603
	chr1.CM0318.1_at	12.105	12.4135	12.0334	12.0622	12.2889	12.0908	12.0947	11.9611	12.0678	-0.036671	-0.142764	-0.0897177	0.773151	0.277356	0.423122	0.886736	0.935737	0.756266
	chr1.CM0318.12.1_at	4.49652	4.39808	4.39178	4.39808	4.31465	4.28961	4.48775	4.692	4.3816	-0.0946758	0.0916584	-0.00150873	0.386823	0.401506	0.987011	0.631613	0.954594	0.996048
	chr1.CM0318.12_at	7.23956	7.05382	7.43392	6.31158	7.14971	6.57486	7.33907	6.98133	7.22722	-0.563718	-0.059897	-0.311807	0.0250125	0.781617	0.120303	0.199851	0.98851	0.540704
	chr1.CM0318.14.2_at	5.10493	5.00615	5.13455	5.4348	5.1132	5.13455	5.13455	5.23714	5.41765	0.145639	0.181238	0.163438	0.260382	0.169282	0.154121	0.521627	0.916278	0.573323
	chr1.CM0318.15_at	6.64133	6.70488	7.27881	6.5742	6.70424	6.70424	6.67503	6.4313	6.87323	-0.214112	-0.215155	-0.214633	0.266896	0.264735	0.203927	0.52804	0.933724	0.612938
	chr1.CM0318.17_at	8.37339	8.13105	9.27462	8.77925	8.99444	9.23932	8.27294	8.70623	9.08201	0.411316	0.094039	0.252678	0.210059	0.764566	0.363261	0.471793	0.987319	0.720508
	chr1.CM0318.18_at	9.5986	10.0614	8.51135	8.58632	9.77706	9.31693	8.85905	9.05086	9.35953	-0.163669	-0.300626	-0.232148	0.695657	0.477023	0.524796	0.843931	0.962084	0.813268
	chr1.CM0318.19_at	6.13819	6.19547	6.34738	5.93312	6.14796	6.2281	5.94797	5.81216	6.13179	-0.123956	-0.263039	-0.193498	0.340833	0.061755	0.103416	0.595161	0.846896	0.525825
	chr1.CM0318.2.2_at	8.38165	8.99249	7.41782	7.42929	8.6882	8.15793	7.85178	7.9687	8.63938	-0.172176	-0.110699	-0.141437	0.699792	0.803707	0.714423	0.846705	0.991347	0.897323
	chr1.CM0318.21_at	7.67923	7.57979	8.84129	8.40092	8.03642	8.88606	7.59809	8.02945	7.87314	0.407697	-0.19988	0.103909	0.257964	0.56829	0.7304	0.519529	0.971755	0.903344
	chr1.CM0318.22_at	7.02371	6.86067	7.01605	6.68995	7.05682	6.93254	6.90064	6.83875	6.85344	-0.0737066	-0.102536	-0.0881212	0.530112	0.387414	0.390892	0.736444	0.954594	0.737322
	chr1.CM0318.23_at	8.87757	9.00934	9.59696	8.86978	9.05625	9.06528	8.80127	8.70931	9.06909	-0.164186	-0.301402	-0.232794	0.403548	0.142209	0.185218	0.644117	0.906419	0.597477
	chr1.CM0318.25_at	9.07	8.97347	9.18196	8.68474	8.67523	8.65051	8.87336	8.87336	8.80532	-0.404979	-0.224459	-0.314719	0.00147068	0.0336818	0.00289611	0.0856546	0.756816	0.189343
	chr1.CM0318.28_at	3.51573	3.67778	3.85309	3.32625	4.18037	3.99686	3.53696	3.70084	3.45791	0.152295	-0.116964	0.0176655	0.480795	0.585974	0.923681	0.701725	0.974497	0.976225
	chr1.CM0318.31.1_at	4.67802	4.67802	4.72684	4.56774	4.67802	4.76808	4.63245	4.8351	4.67802	-0.0230165	0.0208946	-0.00106096	0.817941	0.834426	0.990209	0.910989	0.991347	0.997028
	chr1.CM0318.33_at	9.68301	9.75662	9.54317	9.17981	9.55412	9.28222	9.59973	9.36087	9.47374	-0.322215	-0.182821	-0.252518	0.0298606	0.177458	0.0445902	0.213649	0.919002	0.440261
	chr1.CM0318.34_at	9.9335	9.60426	10.7472	10.2996	10.0573	10.5664	9.86935	9.87394	9.7383	0.212768	-0.267798	-0.0275148	0.437039	0.332773	0.905995	0.66878	0.946748	0.970069
	chr1.CM0318.35_at	3.76631	4.16513	4.13889	4.35901	3.81273	4.19991	4.30397	4.0994	4.13889	0.100441	0.157311	0.128876	0.556951	0.364398	0.389713	0.755301	0.949853	0.73646
	chr1.CM0318.5.2_at	8.45354	8.42896	8.72978	7.97182	8.72608	7.96069	8.70618	8.42023	8.38331	-0.317895	-0.0341869	-0.176041	0.162903	0.873727	0.356427	0.416988	0.993116	0.717445
	chr1.CM0318.5_at	5.66626	5.51513	5.6933	5.49319	5.28085	5.73385	5.36238	5.56046	5.40047	-0.122268	-0.183795	-0.153031	0.370522	0.190293	0.206334	0.619862	0.925214	0.61478
	chr1.CM0318.53.1_at	9.38564	9.5434	9.46058	9.01485	9.38564	8.64403	9.43516	9.3568	9.61922	-0.448366	0.00718429	-0.220591	0.0300718	0.967982	0.177623	0.214064	0.998402	0.591466
	chr1.CM0318.53_at	10.3838	10.3285	10.3189	10.1928	10.2323	10.0422	10.4001	10.303	10.2994	-0.187919	-0.00953487	-0.0987268	0.0692639	0.918901	0.2423	0.287337	0.996435	0.645004
	chr1.CM0318.55_at	6.54713	6.54713	6.37103	6.62139	6.72029	6.54713	6.89023	6.4777	6.2239	0.141173	0.0421797	0.0916762	0.401411	0.79835	0.525532	0.642815	0.991347	0.813743
	chr1.CM0318.58.1_at	9.13415	9.27451	8.92137	8.92415	9.17661	8.91168	9.27314	8.96734	9.16683	-0.105862	0.0257573	-0.0400525	0.44775	0.851124	0.736698	0.677471	0.991347	0.906005
	chr1.CM0318.6_at	8.40937	8.30256	8.70523	8.37337	8.38663	8.6835	8.48506	8.35481	8.25534	0.0087785	-0.107318	-0.0492698	0.950866	0.458518	0.690967	0.975523	0.960229	0.887362
	chr1.CM0318.62.1_at	5.75055	5.98985	5.10241	4.82166	5.10241	5.10241	5.10241	4.5637	5.12515	-0.605441	-0.683849	-0.644645	0.0316627	0.0185007	0.0122699	0.217647	0.64236	0.309937
	chr1.CM0318.65_at	7.02371	7.19342	7.41094	7.31536	7.25164	7.63023	7.22665	7.12951	6.82399	0.189722	-0.149304	0.0202092	0.256333	0.365008	0.884735	0.518312	0.950132	0.963241
	chr1.CM0318.67_at	4.84191	4.83718	4.95637	4.7583	5.00694	4.62452	4.67003	4.83718	4.83718	-0.0818977	-0.0970232	-0.0894604	0.503604	0.430532	0.402427	0.717225	0.958817	0.743884
	chr1.CM0318.7_at	5.92611	5.96481	6.14277	5.9644	5.9644	5.91659	5.96165	5.78668	6.05986	-0.0627682	-0.0751689	-0.0689685	0.565813	0.493438	0.468836	0.761921	0.96317	0.782737
	chr1.CM0318.72.1_at	7.92685	7.92972	7.91623	7.92685	7.92685	7.71049	8.05446	7.92685	7.92685	-0.0695333	0.0451224	-0.0122054	0.488496	0.650424	0.88683	0.706674	0.979801	0.964028
	chr1.CM0318.73_at	6.11801	6.20181	6.11801	6.19781	6.11801	6.12224	6.09464	6.11801	6.09515	7.67936e-05	-0.043342	-0.0216326	0.999277	0.611748	0.768751	0.999736	0.975681	0.919107
	chr1.CM0318.9_at	6.79808	6.97094	6.96036	6.8484	7.32163	6.96036	7.00139	6.96036	7.20129	0.133668	0.144554	0.139111	0.359317	0.323471	0.275636	0.611186	0.945577	0.667391
	chr1.CM0320.1_at	8.02242	7.62862	8.8501	9.38345	9.44992	8.82185	9.59414	8.83477	9.05607	1.05136	0.994614	1.02299	0.0101247	0.0134068	0.00538973	0.151535	0.593321	0.238047
	chr1.CM0320.10_at	7.32746	7.54146	7.33513	7.19782	7.40133	7.16782	7.42262	7.1751	7.2843	-0.145695	-0.107344	-0.126519	0.233937	0.371664	0.232764	0.49625	0.952167	0.637289
	chr1.CM0320.12_at	9.82254	9.97716	9.78943	9.64272	9.87312	9.84194	9.84366	9.78366	9.72881	-0.0771192	-0.0776659	-0.0773926	0.469835	0.466788	0.404701	0.693047	0.961556	0.744589
	chr1.CM0320.25_at	3.39937	3.12561	3.0979	3.20537	3.249	3.09012	3.85996	3.16779	3.01206	-0.0261298	0.138978	0.0564239	0.901011	0.513374	0.757008	0.953312	0.965177	0.914749
	chr1.CM0320.29_s_at	5.73805	5.86666	5.68277	5.78885	5.68277	5.57585	5.65935	5.42178	5.62698	-0.0800047	-0.193125	-0.136565	0.476992	0.107037	0.177749	0.698726	0.884724	0.591584
	chr1.CM0320.34_s_at	6.15115	6.32492	6.46943	6.44311	6.19359	6.66508	6.29251	6.34956	6.45264	0.118759	0.0497355	0.0842475	0.413832	0.727993	0.500545	0.65163	0.985224	0.800046
	chr1.CM0320.4_at	7.17114	7.26363	7.44105	7.53542	7.46855	7.52364	7.2454	7.332	7.34555	0.217266	0.0157117	0.116489	0.0535673	0.875882	0.202339	0.261449	0.993116	0.611978
	chr1.CM0320.41_at	2.60931	2.76366	2.61518	2.70734	2.51617	2.55714	2.61518	2.7402	2.55682	-0.0691669	-0.0253152	-0.047241	0.508395	0.806644	0.600221	0.720653	0.991347	0.849785
	chr1.CM0320.45_at	6.88123	7.12135	7.66825	6.76969	7.63682	8.77932	5.75118	6.38867	7.12135	0.505003	-0.803207	-0.149102	0.341241	0.144591	0.739743	0.595686	0.907194	0.907281
	chr1.CM0320.52_at	8.63433	8.83361	8.6877	9.14018	8.80084	8.8494	8.95569	8.69905	8.50407	0.211592	0.0010531	0.106323	0.172864	0.994279	0.412472	0.428367	0.999677	0.7499
	chr1.CM0320.55_at	8.12423	8.1966	8.10489	8.11235	8.23331	8.12415	8.13105	8.12991	8.02983	0.0146961	-0.0449779	-0.0151409	0.870156	0.619156	0.845864	0.937148	0.978065	0.948422
	chr1.CM0320.56_at	6.53041	6.52066	6.65405	6.48427	6.49814	6.48339	6.43387	6.52066	6.69096	-0.0797722	-0.0198762	-0.0498242	0.434518	0.843024	0.569747	0.666882	0.991347	0.836475
	chr1.CM0320.57_at	6.85458	7.08664	6.85118	6.59178	6.85949	6.47135	6.87787	6.84701	6.7624	-0.289929	-0.101708	-0.195818	0.0437585	0.431817	0.10074	0.244639	0.95882	0.52358
	chr1.CM0322.1_at	7.74972	7.79809	7.53451	7.95144	8.05611	7.62643	7.82784	7.49962	7.39293	0.183886	-0.120644	0.0316213	0.267949	0.458315	0.81982	0.529016	0.960229	0.938492
	chr1.CM0322.11_at	6.71133	6.6863	6.77735	6.78427	6.57575	6.59185	6.85499	6.78289	6.60981	-0.0743671	0.0242398	-0.0250636	0.493043	0.821043	0.787235	0.709885	0.991347	0.926658
	chr1.CM0322.13_at	8.11669	8.09889	8.30858	8.37669	8.37363	8.46743	8.01216	8.18342	8.11738	0.2312	-0.0703974	0.0804011	0.0434576	0.492394	0.370002	0.243775	0.96317	0.724949
	chr1.CM0322.15.1_at	6.56325	6.74028	6.60931	6.56325	6.70822	6.26993	6.58186	6.50226	6.41744	-0.123817	-0.137092	-0.130454	0.350991	0.304429	0.262037	0.604415	0.939611	0.659127
	chr1.CM0322.17_at	6.18105	6.1216	6.00919	5.79383	6.0251	5.6608	6.45788	5.8565	6.01621	-0.277367	0.00625185	-0.135557	0.124859	0.970389	0.364352	0.369546	0.998402	0.721305
Lotus japonicus similar to At3g51895: sulfate transporter (ATST1)	chr1.CM0322.18_at	6.64623	6.47829	7.15548	5.45611	5.59664	5.57909	5.39566	5.2891	5.88955	-1.21606	-1.23523	-1.22564	0.000205798	0.00018348	6.59596e-05	0.0467029	0.0867465	0.0320373
	chr1.CM0322.23_at	7.53924	7.41312	7.5721	7.67226	7.74826	7.72117	7.32564	7.49901	7.34192	0.205746	-0.119295	0.0432257	0.055698	0.23455	0.606789	0.265454	0.933724	0.852681
	chr1.CM0322.4.3_at	3.87129	4.26562	4.12058	4.57504	4.39181	5.15418	3.75225	4.23672	3.96922	0.62118	-0.099768	0.260706	0.0165064	0.647615	0.187607	0.175988	0.979801	0.600456
	chr1.CM0322.4.3_x_at	6.02684	6.25164	6.43572	6.56279	6.59963	6.72341	5.92318	6.1528	6.30802	0.390542	-0.110067	0.140238	0.0198519	0.445683	0.270858	0.183846	0.959305	0.664722
	chr1.CM0322.4_s_at	10.1181	9.94629	10.3788	10.1663	10.0842	10.4063	10.0841	9.98178	9.87933	0.0712196	-0.166003	-0.0473917	0.617444	0.258802	0.700289	0.796173	0.933724	0.891406
	chr1.CM0322.8_at	4.64927	5.22835	4.58382	4.57713	4.52859	4.38944	4.47698	4.55462	4.77158	-0.322095	-0.219421	-0.270758	0.0952343	0.235885	0.103869	0.329573	0.933724	0.526099
	chr1.CM0349.12_at	6.22226	6.31513	5.37628	5.99221	6.30599	6.19392	7.01772	6.38851	6.71591	0.19282	0.736157	0.464489	0.467802	0.0178815	0.0643851	0.691621	0.632188	0.476761
	chr1.CM0349.17_at	6.5023	6.49023	6.60414	6.35525	6.24421	6.72806	6.36804	6.14747	6.37692	-0.0897205	-0.234748	-0.162234	0.529559	0.121459	0.205466	0.735945	0.894765	0.614427
	chr1.CM0349.27_at	8.5687	8.63267	8.59571	8.92154	8.54393	8.69934	8.9659	8.59156	8.66138	0.122578	0.140586	0.131582	0.379361	0.316664	0.281435	0.626386	0.944167	0.670296
	chr1.CM0349.34_at	8.84329	8.8061	9.12752	9.33608	8.99069	10.3585	8.87338	9.16297	9.19861	0.636117	0.152683	0.3944	0.0645081	0.625107	0.165773	0.280495	0.978656	0.583352
	chr1.CM0349.38_at	7.39786	7.50562	7.65341	7.27031	7.57479	7.35862	7.27031	7.2894	7.44885	-0.117725	-0.182775	-0.15025	0.340546	0.15274	0.172306	0.59488	0.909313	0.585787
	chr1.CM0349.44_at	7.7457	7.84381	7.97637	7.91523	7.9356	8.209	7.87726	7.82024	7.77244	0.164649	-0.0319767	0.0663362	0.175914	0.781787	0.511423	0.432043	0.988538	0.805258
	chr1.CM0349.51_at	6.94488	7.21615	7.18769	7.3185	7.483	7.23956	7.21615	6.8353	7.14981	0.230784	-0.0491509	0.0908167	0.119071	0.722047	0.453689	0.362103	0.984871	0.7731
	chr1.CM0349.8_at	7.19288	6.8132	7.1279	7.88948	6.90185	7.33622	8.13436	7.33461	7.02441	0.33119	0.453133	0.392161	0.317527	0.181659	0.181924	0.574958	0.919002	0.595155
	chr1.CM0361.1_at	8.4584	8.58189	8.3527	8.79712	8.58189	8.74262	8.55527	8.72578	8.54517	0.242878	0.144413	0.193646	0.0499114	0.211056	0.0668402	0.255982	0.93363	0.480866
	chr1.CM0361.11_at	7.5817	7.66809	7.721	7.5817	7.69602	7.48709	7.56563	7.52173	7.49084	-0.068663	-0.130865	-0.099764	0.480497	0.194382	0.248288	0.70147	0.925214	0.648902
	chr1.CM0361.13_at	6.71242	6.90568	6.83849	7.03113	7.12134	6.76041	6.83849	6.72215	6.64009	0.152095	-0.0852861	0.0334045	0.235635	0.494029	0.754505	0.497727	0.96317	0.913573
	chr1.CM0361.14_at	6.55795	6.52773	6.75414	6.70977	6.96622	6.61112	6.96572	6.82879	6.75414	0.149094	0.236276	0.192685	0.256267	0.0870126	0.103992	0.518274	0.8615	0.526335
	chr1.CM0361.18_at	10.0013	10.2668	9.62622	9.4208	9.66829	9.59209	9.73043	9.77092	9.45919	-0.404364	-0.311249	-0.357807	0.0398011	0.0974686	0.0365395	0.2362	0.87756	0.423933
	chr1.CM0361.2_at	6.76224	6.67641	6.7052	6.90458	6.91544	6.73656	6.81785	6.83128	6.76224	0.137576	0.0891764	0.113376	0.161013	0.347891	0.180047	0.41532	0.947645	0.594023
	chr1.CM0361.22_at	6.61798	7.00387	5.83428	6.05179	6.20999	5.30462	6.8132	6.30922	6.51895	-0.629904	0.0617497	-0.284077	0.0823727	0.852196	0.335099	0.307977	0.991347	0.705779
	chr1.CM0361.24_at	6.50089	6.50089	6.70135	6.40637	6.60876	6.27735	6.69763	6.41145	6.49281	-0.136883	-0.0337497	-0.0853162	0.300774	0.792688	0.449718	0.559296	0.991018	0.770631
	chr1.CM0361.27_at	6.2897	6.44804	6.21398	6.14158	6.21398	6.11146	6.13818	6.06206	6.25816	-0.161568	-0.164437	-0.163002	0.142983	0.136828	0.0944068	0.393612	0.90223	0.515141
	chr1.CM0361.28_at	11.0592	10.8377	11.0281	10.2653	10.6081	10.3256	11.0647	10.6245	10.8291	-0.575379	-0.135588	-0.355483	0.00308153	0.368739	0.0187531	0.106602	0.951848	0.354041
	chr1.CM0361.29_at	8.97861	8.98998	9.43647	9.34132	9.27071	9.58412	9.28824	9.09484	9.39251	0.263697	0.123507	0.193602	0.12145	0.443628	0.181042	0.364955	0.95895	0.594616
	chr1.CM0361.32_at	7.483	7.483	7.64176	7.39516	7.55619	7.43007	7.43394	7.45773	7.483	-0.0754478	-0.077695	-0.0765714	0.435251	0.422187	0.363618	0.667402	0.957781	0.720757
	chr1.CM0361.33_at	8.675	8.78138	9.11174	9.43777	9.08147	9.56515	8.79011	9.01159	8.9711	0.50542	0.0682261	0.286823	0.0113729	0.678287	0.0673894	0.155103	0.98282	0.482053
	chr1.CM0361.34_at	9.74392	9.33039	9.62025	7.83748	8.95648	8.61222	9.62573	8.95072	9.1942	-1.09613	-0.307967	-0.702046	0.00372662	0.302916	0.0183968	0.113792	0.939209	0.350991
	chr1.CM0361.37.1_at	7.30894	7.65272	7.54643	7.44026	7.60591	7.44026	7.42652	7.33004	7.33086	-0.00721729	-0.140223	-0.0737201	0.950085	0.242778	0.467221	0.975152	0.933724	0.781872
	chr1.CM0361.37_at	9.62116	9.79984	9.71813	10.0284	9.79984	9.9679	9.9712	9.80037	9.6041	0.219009	0.0788446	0.148927	0.102003	0.528343	0.186526	0.339614	0.965691	0.599159
	chr1.CM0361.38_at	7.02741	6.74276	6.99932	7.08866	7.16719	7.62044	6.77126	7.03328	6.9958	0.368935	0.010285	0.18961	0.0450477	0.949665	0.200542	0.24696	0.998204	0.611186
	chr1.CM0361.39_at	7.95209	8.12187	8.12187	8.19944	8.39952	8.10858	8.16478	8.07276	7.80886	0.170567	-0.0498138	0.0603764	0.210155	0.702575	0.59455	0.471884	0.984256	0.847225
	chr1.CM0361.42_at	7.73501	7.7568	7.80456	7.80715	7.80909	7.55315	7.90743	7.6169	7.43144	-0.042326	-0.11353	-0.0779282	0.760525	0.421238	0.520929	0.879881	0.957781	0.811755
	chr1.CM0361.44_at	7.45495	7.5674	7.97377	7.86838	8.02489	7.99118	7.80261	7.73367	8.14998	0.296109	0.230046	0.263078	0.0980174	0.185303	0.0908357	0.333869	0.920817	0.509977
	chr1.CM0361.47_at	7.39862	7.12478	7.5613	7.08352	7.10792	7.48846	7.55381	7.42665	7.65142	-0.134936	0.182394	0.0237292	0.39677	0.259855	0.860606	0.63899	0.933724	0.95457
	chr1.CM0361.51_at	4.43165	4.40356	4.42607	4.75884	4.11773	4.58738	4.73934	4.47294	4.49786	0.0675586	0.149617	0.108588	0.684189	0.376418	0.455518	0.837363	0.95322	0.774821
	chr1.CM0361.53_at	5.77018	5.96228	5.52213	5.235	5.57054	5.85561	5.6973	5.09357	5.47854	-0.197812	-0.328393	-0.263103	0.358507	0.142767	0.171514	0.610613	0.906419	0.585169
	chr1.CM0361.56_at	7.05722	7.28842	7.11808	7.01217	7.12457	6.97102	7.35979	7.12457	7.12457	-0.11865	0.048408	-0.0351208	0.306329	0.66852	0.719384	0.56451	0.981305	0.899172
	chr1.CM0361.60_at	6.51823	6.44225	6.65854	6.46859	6.58511	6.51823	6.63951	6.60994	6.35483	-0.015695	-0.00491401	-0.0103045	0.889629	0.965326	0.916192	0.947659	0.998402	0.973102
	chr1.CM0361.61_at	7.34669	7.32302	7.17132	6.87037	7.23305	7.00066	7.53364	7.03032	7.15829	-0.24565	-0.0395933	-0.142622	0.137941	0.7988	0.303273	0.387616	0.991347	0.685767
	chr1.CM0361.62_at	6.96846	6.86039	7.09697	6.88225	6.90007	6.80088	6.88819	6.76832	6.72806	-0.114206	-0.180418	-0.147312	0.275437	0.0999141	0.117884	0.535912	0.880079	0.538651
	chr1.CM0361.63_s_at	6.74005	6.47169	6.67885	7.09467	6.86551	6.78731	6.93302	6.61944	6.7847	0.285637	0.14886	0.217249	0.0537978	0.277306	0.0832694	0.261854	0.935737	0.503839
	chr1.CM0361.64_at	7.13375	7.19095	7.55051	7.18984	7.22678	7.34685	7.24153	7.22678	7.15172	-0.0372444	-0.0850578	-0.0611511	0.768693	0.506287	0.579614	0.884533	0.96432	0.840602
	chr1.CM0361.8_at	5.78307	5.7689	6.11046	7.06284	6.17105	7.65112	6.00026	6.80007	6.24196	1.0742	0.459955	0.767076	0.0127643	0.216789	0.0309077	0.162882	0.933724	0.405359
	chr1.CM0375.12_at	7.40974	7.40321	7.34093	7.12244	7.25774	7.18069	7.30616	7.38873	7.29024	-0.197667	-0.0562497	-0.126958	0.0478104	0.530609	0.123588	0.252182	0.966524	0.543429
	chr1.CM0375.13_at	7.76517	7.50393	7.52443	7.35802	7.48868	7.22669	7.87595	7.55977	7.62965	-0.240049	0.0906142	-0.0747175	0.0900404	0.491404	0.51184	0.321159	0.96317	0.805367
	chr1.CM0375.16_s_at	5.55019	5.43882	5.47965	5.539	5.3205	5.35574	5.29043	5.26859	5.51162	-0.0844771	-0.132672	-0.108575	0.448248	0.244584	0.269575	0.677579	0.933724	0.663057
	chr1.CM0375.17.1_at	6.74804	6.63607	6.85118	6.68403	6.68698	6.7598	6.69699	6.68698	6.65518	-0.0348298	-0.0653823	-0.050106	0.70933	0.488476	0.53865	0.852464	0.962807	0.819211
	chr1.CM0375.2_at	8.11434	8.06262	8.61158	8.43796	8.39712	8.70002	8.15527	8.19535	8.00244	0.248854	-0.145155	0.0518494	0.153266	0.386514	0.716043	0.405985	0.954594	0.897664
	chr1.CM0375.20.2_at	6.05388	6.58256	6.24813	5.69327	6.50355	5.61117	6.1107	5.77026	6.19708	-0.358859	-0.268845	-0.313852	0.179604	0.303887	0.175763	0.436537	0.939252	0.58957
	chr1.CM0375.20_at	5.77543	6.02974	5.92255	5.59343	5.98258	5.77026	5.24427	5.73914	5.66708	-0.12715	-0.359078	-0.243114	0.441254	0.0491236	0.109184	0.672165	0.824343	0.529968
	chr1.CM0375.25_at	6.915	6.93162	6.90129	6.71951	6.99059	7.02231	6.93162	6.81558	6.91715	-0.00516693	-0.0278549	-0.0165109	0.961587	0.795521	0.85907	0.980988	0.991347	0.953674
	chr1.CM0375.31_at	8.52437	8.5568	8.78675	8.56529	8.60702	8.57045	8.51773	8.5802	8.44667	-0.0417161	-0.107772	-0.0747442	0.685143	0.307452	0.408744	0.837915	0.940733	0.747813
	chr1.CM0375.32_at	5.37291	5.29026	5.41584	6.83524	6.30883	5.82171	5.92718	5.77026	6.05154	0.962252	0.556653	0.759452	0.00178242	0.0319555	0.0031622	0.0909385	0.743556	0.196109
	chr1.CM0375.33_at	7.8589	7.90797	8.03247	8.37186	8.15287	8.62564	8.04384	8.03247	7.82095	0.450348	0.032642	0.241495	0.00856115	0.813395	0.0678373	0.145634	0.991347	0.482809
	chr1.CM0375.36_at	10.4316	10.6809	10.4395	10.4764	10.64	10.2946	10.4783	10.1791	10.4415	-0.0469771	-0.151016	-0.0989967	0.731133	0.283998	0.410813	0.864353	0.935737	0.748749
	chr1.CM0375.38_at	7.68346	7.90291	7.26376	6.21858	6.72586	6.80681	7.01134	6.37321	7.46577	-1.03296	-0.666602	-0.84978	0.00576805	0.0451673	0.00764948	0.130995	0.810599	0.270796
	chr1.CM0375.42_at	6.30265	6.12284	6.22761	5.39998	5.86383	5.68506	6.58177	5.79616	6.08399	-0.568077	-0.0637265	-0.315902	0.0185406	0.754662	0.0984422	0.180179	0.987319	0.521964
	chr1.CM0375.45.1_at	9.10692	9.38209	9.20256	9.30435	9.45991	8.9001	9.35779	9.07833	9.28645	-0.00906851	0.0103327	0.000632105	0.955211	0.948977	0.996393	0.977683	0.998204	0.99883
	chr1.CM0375.47_at	9.69288	9.68899	10.3334	10.0087	9.93518	10.3703	9.64745	9.58229	9.82929	0.199636	-0.218743	-0.00955389	0.327962	0.286372	0.955657	0.584475	0.935737	0.986829
	chr1.CM0375.48_at	5.4438	5.72754	5.55279	5.29954	5.60181	5.38181	5.72311	5.55279	5.26713	-0.146988	-0.0603658	-0.103677	0.3344	0.685078	0.427606	0.590028	0.983034	0.75883
	chr1.CM0375.5_at	6.41228	6.2439	3.80612	4.8966	3.62335	4.32742	6.49279	5.26283	5.42757	-1.20498	0.240296	-0.48234	0.106676	0.728843	0.428609	0.345414	0.985326	0.75927
	chr1.CM0375.50_at	9.64045	9.72101	9.59042	9.41466	9.64045	9.40749	9.97948	9.51462	9.77817	-0.163093	0.1068	-0.0281464	0.249114	0.440464	0.811488	0.51063	0.95895	0.935599
	chr1.CM0375.52_at	8.4586	8.62572	8.48204	8.43942	8.62316	8.31419	8.68303	8.41696	8.42587	-0.0631934	-0.0135	-0.0383467	0.610737	0.912778	0.720311	0.792207	0.995808	0.899339
	chr1.CM0375.54_at	7.29429	7.41709	7.01779	6.88373	7.15661	6.81813	7.28265	7.13811	7.30401	-0.290235	-0.0014695	-0.145852	0.0612457	0.991592	0.245908	0.275137	0.999508	0.646555
	chr1.CM0375.56_at	7.80511	7.6889	7.92708	7.89933	8.00205	7.59486	8.02976	7.90178	7.96199	0.0250478	0.157479	0.0912635	0.845268	0.238517	0.420024	0.923499	0.933724	0.754635
	chr1.CM0375.57_at	8.33648	8.69358	8.05214	7.77349	8.16328	8.00714	8.11712	7.75419	8.18106	-0.379436	-0.343279	-0.361358	0.0741173	0.100848	0.0534706	0.294755	0.881858	0.456002
	chr1.CM0375.58_at	7.34985	7.4853	7.00511	7.26128	6.96387	7.01655	7.68391	7.15011	7.70657	-0.199521	0.23344	0.0169597	0.306545	0.236556	0.917579	0.564549	0.933724	0.973628
	chr1.CM0375.59_at	7.72432	7.83589	7.74328	7.74115	7.69511	7.69201	7.62812	8.1851	7.94392	-0.0584078	0.151215	0.0464037	0.677078	0.29421	0.702199	0.833768	0.938019	0.8924
	chr1.CM0375.6_at	7.90306	7.65464	7.23403	7.65464	7.03732	6.99939	8.07836	7.79665	7.72809	-0.366794	0.270455	-0.0481692	0.130619	0.251049	0.806428	0.377936	0.933724	0.933757
	chr1.CM0375.61.1_at	8.44565	8.40704	8.40151	8.36471	8.14942	8.22536	8.37122	8.47679	8.67646	-0.17157	0.0900907	-0.0407396	0.145442	0.424138	0.672255	0.39587	0.957781	0.880391
	chr1.CM0375.61.1_x_at	5.00167	4.80423	4.95113	4.70828	4.62095	4.71453	4.71017	4.99763	4.92966	-0.237756	-0.0398562	-0.138806	0.0537589	0.718407	0.168915	0.261709	0.984871	0.584553
	chr1.CM0375.7.1_at	6.27794	6.3963	6.5305	5.88929	6.00584	5.98519	6.33572	5.88049	6.54501	-0.441474	-0.147842	-0.294658	0.0237261	0.386069	0.0656516	0.195253	0.954594	0.478797
	chr1.CM0375.7_at	8.84361	8.87313	9.18573	8.6711	8.78667	8.94089	8.84361	8.80717	8.74247	-0.167939	-0.169738	-0.168839	0.198386	0.194057	0.141493	0.459849	0.925214	0.561489
	chr1.CM0375.9_at	5.97928	6.00278	5.95404	5.90188	6.07716	5.72867	5.80144	5.90457	5.5139	-0.0761329	-0.23873	-0.157431	0.572171	0.0994037	0.195284	0.766109	0.879429	0.607047
	chr1.CM0378.1_at	9.77114	9.29706	9.41307	9.31503	9.15689	8.95108	10.0459	9.78827	9.73846	-0.352757	0.363792	0.00551758	0.0500793	0.0446158	0.968283	0.255982	0.806947	0.990786
	chr1.CM0378.15_at	4.59602	4.96868	4.35211	3.92375	4.26511	3.6122	4.78374	4.33009	4.35211	-0.705248	-0.150293	-0.427771	0.00962578	0.502293	0.0474065	0.148912	0.96432	0.444133
	chr1.CM0378.19_at	4.56408	4.78116	4.60257	4.73263	4.70047	4.46751	5.08742	4.4661	4.62102	-0.0157272	0.075579	0.0299259	0.925679	0.655755	0.837762	0.965005	0.979801	0.945825
	chr1.CM0378.21_at	9.69782	9.77791	9.65268	9.51219	9.70384	9.55825	9.96354	9.70071	9.74115	-0.118047	0.0923267	-0.0128604	0.293803	0.405857	0.891528	0.55271	0.95547	0.965147
	chr1.CM0378.22_at	8.24909	8.4256	8.3453	8.30642	8.34779	8.48417	8.14078	7.98587	8.14384	0.0394638	-0.249831	-0.105184	0.699397	0.0327078	0.251043	0.846407	0.752289	0.651814
	chr1.CM0378.23_at	6.6933	6.748	6.72369	6.31035	6.7871	6.67004	6.42363	6.37398	6.56663	-0.132502	-0.266919	-0.19971	0.335459	0.0707794	0.110471	0.59058	0.85354	0.531142
	chr1.CM0378.25_at	12.4562	12.5349	12.4164	12.3038	12.388	12.2872	12.8305	12.5274	12.6702	-0.142854	0.206845	0.0319953	0.197518	0.0748525	0.72715	0.458924	0.854119	0.901967
	chr1.CM0378.26_at	9.85125	9.91407	9.87735	9.77285	9.91895	10.1401	9.78018	9.78134	9.78683	0.0630679	-0.0981032	-0.0175176	0.568879	0.381741	0.853787	0.763805	0.953285	0.951197
	chr1.CM0378.27_at	5.71886	5.58314	5.87761	6.16736	6.00973	5.99268	5.87761	5.83338	6.41145	0.330056	0.314273	0.322165	0.0721466	0.0843827	0.0473762	0.292074	0.860539	0.444124
	chr1.CM0378.28_at	7.81624	7.72885	7.98854	7.31979	7.17538	7.9702	7.79791	7.30894	7.67145	-0.35609	-0.251779	-0.303935	0.128247	0.266475	0.133153	0.374602	0.933724	0.552459
	chr1.CM0378.29_at	9.24562	9.43271	9.0725	9.20187	9.488	9.01823	9.24919	9.26655	9.09474	-0.0142437	-0.0467857	-0.0305147	0.923267	0.752353	0.811929	0.963801	0.987319	0.935599
	chr1.CM0378.33_at	6.25747	6.33805	6.59669	6.62139	6.67889	6.48139	6.06371	6.25142	6.17451	0.196484	-0.234193	-0.0188548	0.127513	0.0764951	0.856475	0.373596	0.855329	0.952434
	chr1.CM0378.34_at	8.18823	7.97467	8.25584	8.43316	8.26052	8.72134	8.42478	8.33498	8.06916	0.332095	0.136731	0.234413	0.0544799	0.386312	0.105142	0.263156	0.954594	0.527286
	chr1.CM0378.35_at	7.11483	7.29582	7.34889	8.24982	8.57006	7.83084	7.98579	7.93454	8.28524	0.963727	0.815342	0.889534	0.00057317	0.0017398	0.00036677	0.0651226	0.272668	0.0760721
	chr1.CM0378.37_s_at	10.35	10.3817	10.3629	10.3874	10.5042	10.3306	10.35	10.3113	10.2632	0.0425379	-0.0567081	-0.00708507	0.637458	0.531891	0.927329	0.808096	0.967177	0.977524
	chr1.CM0378.38_at	3.47549	3.47549	3.55097	3.47549	3.47549	3.48726	3.60928	3.42732	3.45374	-0.0212345	-0.00387273	-0.0125536	0.815982	0.966094	0.873671	0.909833	0.998402	0.958762
	chr1.CM0378.4_at	5.59342	5.75847	5.689	4.66246	5.58746	5.24138	4.77676	5.18448	4.93779	-0.516533	-0.713953	-0.615243	0.0396703	0.0089468	0.00918336	0.236066	0.515177	0.280303
	chr1.CM0378.5_at	7.25405	7.15798	7.12192	7.25644	7.42276	7.23265	7.3353	7.20928	7.1413	0.125962	0.050638	0.0883001	0.23669	0.622449	0.331529	0.498976	0.978337	0.704139
	chr1.CM0378.6_at	3.91217	3.61516	4.20784	7.08889	6.10982	4.71664	4.63897	3.91065	3.55401	2.06006	0.122818	1.09144	0.00360481	0.820799	0.0405152	0.113048	0.991347	0.432066
	chr1.CM0378.7_x_at	6.68875	6.71336	6.84143	6.67414	6.97619	6.85118	6.68875	6.41434	6.58798	0.0859926	-0.184155	-0.0490812	0.477228	0.146858	0.636674	0.698822	0.907194	0.865548
	chr1.CM0378.8_at	5.10063	5.12793	5.02386	5.03582	4.8962	5.09071	4.6153	5.18019	4.61018	-0.076562	-0.282249	-0.179406	0.633672	0.102574	0.214949	0.805962	0.883171	0.622253
	chr1.CM0393.13_at	6.6368	6.51813	6.44364	6.66627	7.00802	6.67518	6.84003	6.7221	6.66627	0.250298	0.209942	0.23012	0.0666779	0.114117	0.0541189	0.283363	0.888306	0.457069
	chr1.CM0393.17_at	6.44708	6.53241	6.60986	6.65722	6.53241	6.4079	6.52503	6.56979	6.53241	0.00272387	0.0126252	0.00767455	0.978333	0.899867	0.929605	0.989519	0.994239	0.978446
	chr1.CM0393.2_at	8.38135	8.33252	8.53055	8.21969	8.52518	8.25628	8.46142	8.5191	8.22623	-0.0810879	-0.0125578	-0.0468228	0.530667	0.921772	0.673956	0.736685	0.996435	0.881115
	chr1.CM0393.20_at	5.88386	5.78973	5.80287	5.72564	5.95357	5.81257	5.93654	5.8592	6.09131	0.00510636	0.136861	0.0709838	0.961471	0.216009	0.445882	0.980904	0.933724	0.769364
	chr1.CM0393.22_at	6.87726	6.91101	6.91101	6.72806	7.26584	6.51707	7.2063	6.86454	6.74362	-0.0627729	0.0383891	-0.0121919	0.7518	0.846356	0.943297	0.874778	0.991347	0.9829
	chr1.CM0393.24_at	4.34536	4.4672	4.51668	4.64163	4.65323	4.99341	4.49134	4.59826	4.59826	0.319677	0.119539	0.219608	0.0237618	0.335804	0.059508	0.195397	0.946748	0.469623
	chr1.CM0393.27_at	2.91133	3.13569	3.19373	3.35719	3.35719	3.29681	3.52053	3.08733	3.34822	0.256814	0.238449	0.247631	0.0785651	0.0985635	0.0545758	0.302188	0.878225	0.457589
	chr1.CM0393.3_s_at	9.04144	9.11649	8.90584	8.57524	8.98955	8.44483	8.97763	8.75399	9.05528	-0.351383	-0.0922905	-0.221837	0.0480359	0.562564	0.129722	0.252602	0.971458	0.549294
	chr1.CM0393.30_at	7.12539	7.06978	7.03443	7.31079	7.5123	7.21417	7.15502	7.21317	7.16203	0.269218	0.100205	0.184712	0.0250693	0.343491	0.0623465	0.199929	0.946748	0.473091
	chr1.CM0393.33_x_at	10.7163	10.6078	10.7738	10.4707	10.7215	10.6945	10.3427	10.3162	10.4469	-0.0704175	-0.330686	-0.200552	0.513675	0.0110508	0.0523581	0.724801	0.555495	0.453951
	chr1.CM0393.38_s_at	4.76716	4.55016	4.68663	4.69454	4.25315	4.6747	4.39808	4.83908	4.86006	-0.127191	0.0310848	-0.048053	0.461773	0.855133	0.745027	0.687962	0.991347	0.91025
	chr1.CM0393.39_at	7.10863	7.24539	7.21039	7.41165	7.38664	7.67825	6.96883	6.98121	7.1067	0.304042	-0.169223	0.0674091	0.0202602	0.151461	0.489063	0.185741	0.909285	0.794179
	chr1.CM0393.41_at	4.15801	4.16795	4.10492	4.21909	3.837	4.88696	3.66564	3.47549	3.81006	0.170724	-0.493227	-0.161252	0.476065	0.0603653	0.438281	0.698198	0.846896	0.765148
	chr1.CM0393.41_s_at	7.43537	7.41153	7.33753	7.17625	7.00849	7.76752	7.03258	6.8168	6.81252	-0.0773935	-0.507509	-0.292451	0.678396	0.0205248	0.0945724	0.834558	0.664968	0.515141
	chr1.CM0393.41_x_at	4.56811	4.97786	4.87857	4.65183	4.44274	5.35345	4.56811	4.42534	4.25472	0.00782483	-0.392123	-0.192149	0.973017	0.115554	0.349951	0.987103	0.891466	0.714949
	chr1.CM0393.42_at	5.31861	5.18333	5.36491	4.75082	5.76187	5.50458	5.52285	4.95638	5.55114	0.0501428	0.0545081	0.0523254	0.849049	0.836118	0.818688	0.925349	0.991347	0.937991
	chr1.CM0393.42_s_at	7.9767	8.12201	7.96329	8.05594	8.00856	8.06574	8.14114	8.17489	8.05594	0.0227439	0.103322	0.0630331	0.804703	0.277217	0.43618	0.903432	0.935737	0.763536
	chr1.CM0393.43_x_at	6.06221	6.15698	5.92081	5.74514	5.79356	6.27732	5.94497	5.76223	5.68589	-0.107994	-0.24897	-0.178482	0.501793	0.141334	0.21468	0.715414	0.906214	0.621753
	chr1.CM0393.47.1_x_at	2.5712	2.69415	2.64815	2.84641	2.68507	2.81815	2.83839	2.90338	2.66741	0.145376	0.165223	0.155299	0.180606	0.133467	0.107072	0.437773	0.90223	0.5284
	chr1.CM0393.50_at	3.46935	3.28911	2.8655	2.6487	3.13531	2.62676	3.54523	3.11015	3.19161	-0.404397	0.0743443	-0.165026	0.0765606	0.721409	0.370316	0.299038	0.984871	0.724977
	chr1.CM0393.50_x_at	4.08499	3.99197	3.58831	2.94444	3.27625	2.36256	4.44579	3.58831	3.58831	-1.02734	-0.0142843	-0.520811	0.00657778	0.962021	0.0695401	0.136597	0.998402	0.486705
	chr1.CM0393.53.1_at	10.8039	10.6538	10.5675	10.5253	10.7573	10.7459	10.939	10.6977	10.7378	0.00110566	0.116414	0.0587597	0.992562	0.339396	0.570936	0.99678	0.946748	0.836833
	chr1.CM0393.53_at	9.77865	9.83885	9.73095	9.80181	9.91002	9.7889	10.1058	9.79621	9.98111	0.0507561	0.178223	0.11449	0.637584	0.121302	0.23618	0.808118	0.894765	0.638543
	chr1.CM0393.58_at	8.76658	8.67246	8.73653	8.9926	9.02564	9.01612	8.75339	8.86195	8.7057	0.286265	0.0484915	0.167379	0.00912237	0.588318	0.0522724	0.147157	0.974497	0.453951
	chr1.CM0393.64_at	6.90342	6.97404	6.19155	5.96481	6.50425	5.93205	6.93272	6.5819	6.76993	-0.555969	0.0718452	-0.242062	0.0407788	0.764534	0.260464	0.238215	0.987319	0.65791
	chr1.CM0393.75_at	5.34623	5.42805	5.34623	5.05325	5.42254	6.24859	5.06201	5.52213	5.29218	0.20129	-0.0813991	0.0599453	0.46732	0.765883	0.799967	0.691377	0.987319	0.93018
	chr1.CM0398.12_at	7.72269	8.11779	8.12428	9.28664	8.09834	9.79136	8.37725	8.08599	7.81116	1.07053	0.103213	0.586871	0.0185318	0.788079	0.102576	0.180154	0.98966	0.524985
	chr1.CM0398.19_at	8.23024	9.07234	6.33718	6.83051	7.98764	5.50306	8.98934	7.84258	8.40416	-1.10618	0.532108	-0.287036	0.180311	0.502242	0.67353	0.437468	0.96432	0.88103
	chr1.CM0398.2_at	7.12037	6.88315	7.37567	7.64858	6.98501	8.11192	7.08903	7.21714	7.01461	0.45544	-0.0194697	0.217985	0.107163	0.940657	0.348309	0.34611	0.997891	0.713951
	chr1.CM0398.20_at	9.15036	9.30735	8.7058	8.83973	9.22434	7.90356	9.69292	8.84935	9.01607	-0.398625	0.131614	-0.133506	0.278585	0.712178	0.666109	0.538546	0.98469	0.877677
	chr1.CM0398.21_at	8.85299	9.31346	7.51803	8.00568	8.70306	6.53877	9.67087	8.1584	9.0368	-0.812322	0.393865	-0.209229	0.233701	0.551172	0.7129	0.49625	0.971361	0.896479
	chr1.CM0398.23.1_at	9.25311	8.6658	10.7333	6.72806	8.00672	8.34295	7.08993	7.59726	8.15756	-1.85816	-1.93582	-1.89699	0.0100876	0.00813236	0.00407347	0.151485	0.502583	0.216151
	chr1.CM0398.24.1_at	7.05578	6.97458	7.13081	6.99697	7.1383	6.81633	6.98501	6.76832	6.80264	-0.0698615	-0.201736	-0.135799	0.554475	0.110204	0.201647	0.753655	0.884724	0.61157
	chr1.CM0398.25_at	5.04472	5.0029	5.41515	4.82957	4.90929	4.48044	4.95242	4.93567	5.16437	-0.414487	-0.136771	-0.275629	0.0255717	0.400481	0.0703721	0.201627	0.954594	0.487722
	chr1.CM0398.26.2_at	9.00654	9.16492	8.86065	8.74626	9.02094	8.89075	8.89264	8.73984	8.82021	-0.124718	-0.193138	-0.158928	0.30725	0.128148	0.145818	0.565371	0.898805	0.566567
	chr1.CM0398.33_at	6.84563	6.93501	7.19102	6.91535	6.97314	6.80034	7.03839	6.95173	6.85239	-0.094282	-0.0430534	-0.0686677	0.435956	0.718258	0.510193	0.668005	0.984871	0.804968
	chr1.CM0398.34_at	9.26035	9.37733	9.16436	9.62796	9.34847	9.65326	9.22763	9.35492	9.32708	0.275885	0.0358653	0.155875	0.0373992	0.758114	0.145741	0.231384	0.987319	0.566567
	chr1.CM0398.35_at	7.26376	7.26376	7.3966	7.31708	7.30691	7.61939	7.26376	7.24424	6.9659	0.106422	-0.150072	-0.0218249	0.419974	0.263934	0.845816	0.656296	0.933724	0.948422
	chr1.CM0398.36.3_at	5.87999	6.15686	6.26351	6.29129	6.04211	5.74273	5.85286	5.9639	6.15104	-0.0747437	-0.110852	-0.092798	0.657858	0.514148	0.527952	0.822127	0.965177	0.814654
	chr1.CM0398.38_s_at	6.42704	6.29335	6.28519	5.79858	6.084	5.64938	6.67257	6.23754	6.52121	-0.491206	0.141915	-0.174646	0.00876058	0.359989	0.203796	0.146788	0.949853	0.612938
	chr1.CM0398.4_at	8.3473	8.20956	8.20695	8.02674	8.11338	7.95792	8.49493	8.14851	8.13369	-0.221924	0.00444092	-0.108741	0.0959665	0.971116	0.320088	0.330816	0.998402	0.696048
	chr1.CM0398.5_s_at	8.91625	9.89601	6.84169	7.34752	8.801	6.16529	9.89601	8.62807	9.3419	-1.11338	0.737342	-0.188021	0.213248	0.398018	0.799743	0.475193	0.954594	0.93018
	chr1.CM0398.5_x_at	2.69865	3.16797	2.77762	2.7402	2.78456	2.05013	3.17732	2.8371	2.9861	-0.356455	0.118756	-0.11885	0.128278	0.590259	0.534923	0.374622	0.97477	0.817957
	chr1.CM0398.9_at	10.3854	10.4682	10.6702	11.0822	10.6702	11.1451	10.1873	10.7873	10.6807	0.457919	0.0438571	0.250888	0.036174	0.818825	0.153859	0.22872	0.991347	0.573146
	chr1.CM0410.11.2_at	4.99422	5.07564	5.06055	5.1271	5.29815	4.82202	5.3388	4.89755	4.98812	0.0389534	0.031354	0.0351537	0.803923	0.841508	0.795885	0.90305	0.991347	0.929119
	chr1.CM0410.15.1_at	2.97342	2.69971	3.01652	2.90912	3.19657	2.97342	2.90199	3.25712	2.97342	0.129817	0.147623	0.13872	0.373389	0.314586	0.277597	0.622079	0.942745	0.668095
	chr1.CM0410.15_s_at	4.77805	4.45043	4.46675	4.74673	4.55456	5.48347	4.00922	4.49922	4.40316	0.363175	-0.26121	0.0509824	0.163425	0.303294	0.811112	0.417482	0.939209	0.935599
	chr1.CM0410.16_at	4.73913	5.38643	4.80784	4.96589	5.09357	4.62786	5.08585	4.82155	4.75372	-0.0820267	-0.0907604	-0.0863936	0.684805	0.653683	0.622342	0.837719	0.979801	0.860111
Lotus japonicus similar to O22309: (O22309) 7-O-METHYLTRANSFERASE	chr1.CM0410.21_at	5.8025	6.97612	5.33857	9.75561	8.52471	8.6812	7.05659	9.60183	8.72544	2.94811	2.42222	2.68516	0.00152058	0.00501375	0.00109465	0.0856546	0.43074	0.126122
	chr1.CM0410.22_at	7.74901	7.97744	7.71238	7.66369	8.04696	7.75312	7.92685	7.83391	7.722	0.00831362	0.0146435	0.0114786	0.95023	0.912475	0.920745	0.975152	0.995808	0.974952
	chr1.CM0410.27_at	7.15089	7.37291	7.2835	7.74775	7.63468	7.74169	7.31096	7.51958	7.31801	0.438935	0.113746	0.27634	0.00218971	0.299801	0.0130979	0.0968074	0.938848	0.317655
	chr1.CM0410.29.1_at	8.65085	8.76482	8.67756	9.01543	8.8587	8.97158	8.74247	8.85912	8.67926	0.250828	0.0625419	0.156685	0.0260495	0.523305	0.0870958	0.203506	0.965177	0.506334
	chr1.CM0410.32_at	8.70805	8.917	8.20299	8.6545	8.4209	8.19893	8.73584	8.55301	8.65744	-0.184571	0.0394182	-0.0725762	0.351459	0.838417	0.665964	0.604845	0.991347	0.877676
	chr1.CM0410.41_at	5.08887	4.71799	4.42136	4.59744	4.93563	4.55934	5.11856	4.78394	4.67109	-0.0452724	0.115122	0.0349248	0.819992	0.566011	0.839319	0.911863	0.971458	0.946463
	chr1.CM0410.43_at	8.05464	8.14074	7.95592	8.07364	8.20802	7.60645	8.50096	8.11481	8.1461	-0.0877305	0.203522	0.0578959	0.619858	0.263995	0.704583	0.797475	0.933724	0.893169
	chr1.CM0410.45_at	8.18041	8.66101	8.23851	8.15575	8.28185	8.10426	8.72358	8.26533	8.14284	-0.179357	0.0172731	-0.0810421	0.339805	0.92478	0.611611	0.594355	0.996972	0.855009
	chr1.CM0410.46.1_at	6.02933	6.21398	6.15659	6.05947	6.24563	5.92909	6.21099	6.05002	6.24963	-0.0552366	0.0369122	-0.00916221	0.638474	0.752691	0.927848	0.808674	0.987319	0.977775
	chr1.CM0410.46_at	6.6913	6.79551	6.64648	6.58949	6.78827	6.45282	6.7042	6.6913	6.55705	-0.100906	-0.0602507	-0.0805782	0.385492	0.599205	0.422095	0.630689	0.97477	0.755382
	chr1.CM0410.50_at	10.9585	11.3882	10.5046	10.4563	10.7856	10.3413	10.721	10.3859	10.8573	-0.422766	-0.29573	-0.359248	0.0970185	0.227206	0.102525	0.33233	0.933724	0.524985
	chr1.CM0410.50_x_at	10.8809	11.3127	10.443	10.3508	10.783	10.3476	10.6875	10.3322	10.8251	-0.385037	-0.263914	-0.324476	0.130255	0.283076	0.139621	0.377244	0.935737	0.560279
	chr1.CM0410.51_at	8.47955	8.47532	8.53055	8.63402	8.79374	8.43682	8.5188	8.51527	8.46597	0.126382	0.0048719	0.0656268	0.262365	0.964231	0.491506	0.523409	0.998402	0.795755
	chr1.CM0410.55_s_at	7.42075	7.45051	7.58955	7.31556	7.49303	7.25434	7.28045	7.42075	7.81252	-0.132625	0.0176389	-0.057493	0.383924	0.905772	0.657665	0.629402	0.995628	0.874708
	chr1.CM0410.56_at	6.03	5.66244	5.60153	5.57834	5.66244	5.43074	6.33805	5.6403	5.50931	-0.207486	0.0645578	-0.0714639	0.358008	0.769912	0.708942	0.610254	0.987319	0.895049
	chr1.CM0410.6_at	5.0255	4.90121	4.95113	5.13393	5.04672	5.03649	5.36249	5.11119	5.25954	0.113103	0.285132	0.199117	0.276214	0.0170704	0.0429825	0.536971	0.623211	0.436129
	chr1.CM0410.62_s_at	4.36616	4.21951	4.27611	4.36616	4.40017	4.25333	4.67018	4.36616	4.49829	0.0526284	0.224285	0.138457	0.632262	0.0641761	0.166848	0.805184	0.846896	0.583597
	chr1.CM0410.64_at	7.79174	7.75759	7.92157	7.06329	7.64217	7.01494	7.74641	7.49881	7.73701	-0.5835	-0.16289	-0.373195	0.00719767	0.358934	0.0309472	0.138568	0.949853	0.405359
	chr1.CM0410.65_at	5.0175	4.8783	5.10241	5.18682	5.06404	5.24138	4.75431	4.99937	4.8854	0.164675	-0.11971	0.0224827	0.159356	0.293527	0.814219	0.413506	0.938019	0.936607
	chr1.CM0410.78.1_s_at	6.72089	6.90073	7.03848	6.06702	6.85754	5.82376	6.68353	6.06178	6.70434	-0.63726	-0.403486	-0.520373	0.0434222	0.170985	0.054047	0.243722	0.916852	0.457069
	chr1.CM0433.1.1_at	10.6095	10.7128	10.4425	9.61412	10.5205	9.44135	10.3868	10.0923	10.9185	-0.729618	-0.122414	-0.426016	0.0341303	0.684952	0.126605	0.224562	0.982903	0.546297
	chr1.CM0433.1_at	11.7971	11.7427	11.5384	11.1555	11.6008	11.1552	11.5988	11.4988	11.662	-0.388905	-0.106191	-0.247548	0.0220905	0.469681	0.0729103	0.190179	0.961616	0.492163
	chr1.CM0433.13.1_at	5.88305	6.04867	6.25714	5.29531	6.55436	5.72739	5.79336	5.82592	6.3207	-0.203933	-0.0829548	-0.143444	0.503375	0.783155	0.585117	0.717014	0.988685	0.843265
	chr1.CM0433.13_at	5.86998	6.33319	6.46166	5.57855	6.6122	6.02264	6.1612	5.60832	6.33319	-0.150476	-0.187368	-0.168922	0.612394	0.5298	0.513458	0.793225	0.966524	0.806846
	chr1.CM0433.18_at	13.6479	13.5707	12.8323	12.8512	12.5623	12.6454	13.597	13.4875	13.4984	-0.664037	0.177283	-0.243377	0.00918205	0.399999	0.195024	0.147157	0.954594	0.606956
	chr1.CM0433.21_at	5.41506	5.67008	5.57981	5.25061	5.73439	5.41399	5.65947	5.33668	5.35446	-0.0886529	-0.104781	-0.0967167	0.569797	0.503322	0.476411	0.764364	0.96432	0.786908
	chr1.CM0433.22_at	7.78458	7.89512	7.78458	8.05844	7.71732	7.45116	8.38169	7.69087	7.63428	-0.0791182	0.0808534	0.000867596	0.722033	0.716243	0.996393	0.859869	0.984871	0.99883
	chr1.CM0433.23_at	5.80499	5.82255	5.85337	5.10338	5.40564	4.99527	5.70735	5.66775	5.74795	-0.658873	-0.119282	-0.389078	0.000290456	0.326485	0.00361979	0.0538316	0.946729	0.210847
	chr1.CM0433.27.1_at	4.22028	4.13643	3.98418	3.71052	4.2581	3.50077	5.04321	3.51096	4.19887	-0.290499	0.137387	-0.0765563	0.421822	0.699863	0.803607	0.657462	0.984256	0.93222
	chr1.CM0433.27.1_x_at	4.28961	4.28961	4.05112	3.91314	4.33773	3.98508	4.77412	3.87072	4.31985	-0.13147	0.111449	-0.0100106	0.559874	0.620165	0.95871	0.757762	0.978065	0.987323
	chr1.CM0433.27_at	8.74562	8.75035	8.9491	8.86903	8.95153	8.95297	8.69468	8.63364	8.63309	0.109487	-0.161218	-0.0258654	0.269823	0.117528	0.75565	0.530794	0.892948	0.914133
	chr1.CM0433.3.2_at	8.53424	8.31032	8.4136	8.42609	8.62847	8.26204	8.54693	8.50865	8.33146	0.019483	0.0429647	0.0312238	0.877131	0.733834	0.775166	0.940489	0.986115	0.921404
	chr1.CM0433.30_at	6.59499	6.52	6.59499	6.45971	6.68509	5.93617	6.65311	6.24467	6.72546	-0.209674	-0.0289173	-0.119296	0.313179	0.886082	0.500441	0.570946	0.994239	0.800046
	chr1.CM0433.33_at	9.90814	10.0498	9.77777	9.65774	9.96361	10.1928	9.88516	9.82269	9.89466	0.0261596	-0.0443978	-0.0091191	0.856928	0.760036	0.942103	0.929709	0.987319	0.982776
	chr1.CM0433.34.1_at	9.00418	9.03376	9.08231	8.87799	9.05001	8.90379	8.98108	8.95218	8.86478	-0.0961542	-0.107403	-0.101779	0.315615	0.265645	0.22634	0.573105	0.933724	0.632071
	chr1.CM0433.34_at	5.37476	5.46444	5.48286	5.17338	5.42886	5.03702	5.42125	5.37476	5.5088	-0.227599	-0.00575145	-0.116675	0.0793352	0.961199	0.271536	0.303302	0.998402	0.664963
	chr1.CM0433.35_at	8.79702	8.6539	8.94106	7.8197	8.30364	8.41179	8.78803	8.56358	8.61393	-0.61895	-0.142147	-0.380549	0.00408718	0.402104	0.0238056	0.116524	0.954634	0.373503
	chr1.CM0433.4.1_at	5.9071	6.24316	5.98125	5.86516	6.29174	5.12997	6.03171	5.65982	5.986	-0.281547	-0.15133	-0.216438	0.310244	0.577409	0.364755	0.568593	0.972877	0.721447
	chr1.CM0433.4_at	9.25832	9.50572	9.31785	9.1477	9.32481	8.70117	9.22884	9.10013	8.77985	-0.302736	-0.324354	-0.313545	0.12518	0.103547	0.0739629	0.369871	0.884421	0.494332
	chr1.CM0442.14_at	6.63176	6.66377	6.83519	6.80617	6.97504	6.63142	6.93195	6.85746	6.70366	0.0939669	0.120783	0.107375	0.45287	0.339624	0.32764	0.681189	0.946748	0.701058
	chr1.CM0442.15_at	11.0933	11.0128	11.3666	10.6648	10.9682	10.773	10.9465	10.9333	10.993	-0.355564	-0.199982	-0.277773	0.017459	0.136406	0.0277677	0.17727	0.90223	0.3929
	chr1.CM0442.17_at	8.26058	8.4205	8.29001	8.35714	8.33271	8.35374	8.20734	8.35921	8.24541	0.0241702	-0.0530446	-0.0144372	0.79505	0.571495	0.857665	0.898994	0.971963	0.953034
	chr1.CM0442.18_s_at	12.0471	11.8904	11.8405	11.6593	12.0501	11.3657	11.8896	12.0811	11.7385	-0.234267	-0.0229217	-0.128594	0.208495	0.897414	0.412656	0.470254	0.994239	0.750181
	chr1.CM0442.19_at	8.70125	8.86302	8.79072	8.38512	8.61184	8.58408	8.68556	8.53704	8.62279	-0.257982	-0.169863	-0.213923	0.0312195	0.127307	0.0372812	0.21679	0.898805	0.426322
	chr1.CM0442.2_s_at	5.95725	5.36516	5.86713	7.30798	5.36516	7.30798	5.22757	6.68604	6.51147	0.930524	0.411848	0.671186	0.126008	0.474283	0.19365	0.370992	0.961616	0.606046
	chr1.CM0442.20_at	7.32286	7.68143	7.17063	7.37962	7.0957	7.02334	7.4067	7.17019	7.18115	-0.225422	-0.138959	-0.18219	0.182697	0.396511	0.210768	0.440277	0.954594	0.61829
	chr1.CM0442.28_at	5.65124	5.84273	5.61976	6.6481	5.89671	6.32069	5.8065	5.81996	5.84273	0.583921	0.118487	0.351204	0.00799691	0.508074	0.0428433	0.142942	0.96432	0.436129
	chr1.CM0442.29.2_s_at	12.2973	12.3264	12.159	11.9657	12.2733	11.9068	12.2908	12.0377	12.2062	-0.212329	-0.0826399	-0.147484	0.12335	0.524566	0.205773	0.367492	0.965177	0.614502
	chr1.CM0442.29_at	7.19093	7.63628	7.39249	7.54393	7.78405	7.46134	7.37261	7.3313	7.46134	0.189872	-0.0181509	0.0858606	0.195351	0.896517	0.48357	0.45634	0.994239	0.790703
	chr1.CM0442.30.1_at	5.5929	5.5929	5.5929	5.51686	5.5929	5.76485	5.61246	5.5929	5.56976	0.0319718	-0.00119199	0.0153899	0.738159	0.990023	0.852265	0.867853	0.999508	0.9506
	chr1.CM0442.32_at	6.30397	9.1502	5.03085	4.9377	4.91941	4.95533	4.91441	5.0464	4.98987	-1.89086	-1.84478	-1.86782	0.0466174	0.0510943	0.0274281	0.250495	0.833349	0.391769
	chr1.CM0442.4_at	4.23672	4.12705	4.30437	4.68465	4.51848	4.95843	4.32629	3.92763	4.23738	0.497806	-0.0589467	0.21943	0.00775478	0.695273	0.116261	0.141722	0.984142	0.536483
	chr1.CM0442.7_s_at	10.1124	10.0686	10.5541	9.73455	10.2271	9.74513	10.0278	9.9817	10.1729	-0.342797	-0.184234	-0.263515	0.0802547	0.316888	0.114129	0.304723	0.94434	0.534301
	chr1.CM0442.9.1_at	9.25958	9.63007	9.26901	9.07738	9.49252	8.78429	9.22403	9.26901	9.6626	-0.268155	-0.00100729	-0.134581	0.215128	0.996111	0.459346	0.476868	0.999677	0.777558
	chr1.CM0442.9_at	10.0723	10.1319	9.74086	9.61179	9.83443	9.42521	9.94641	9.88897	9.87091	-0.357857	-0.07957	-0.218713	0.0299007	0.580402	0.102287	0.213649	0.973554	0.524885
	chr1.CM0476.12_at	7.43163	7.43075	7.59651	7.54279	7.41469	7.73026	7.39101	7.46134	7.38969	0.0762802	-0.0722882	0.00199602	0.49483	0.517109	0.983317	0.711086	0.965177	0.995187
	chr1.CM0476.15_at	9.19448	9.28182	9.40096	9.42672	9.4406	10.0091	9.11576	9.24317	9.1184	0.333041	-0.133313	0.0998641	0.0647053	0.421174	0.48452	0.280657	0.957781	0.791362
	chr1.CM0476.21_at	4.47194	4.58382	4.53239	4.52415	4.47194	4.3636	4.47194	4.71271	4.16628	-0.0761504	-0.079074	-0.0776122	0.592134	0.578243	0.52968	0.779715	0.972877	0.815317
	chr1.CM0476.22_at	5.94354	6.17235	6.16618	5.42758	6.08318	5.88596	5.9807	5.54205	5.92318	-0.295115	-0.27871	-0.286912	0.144431	0.16543	0.106382	0.39501	0.914636	0.527853
	chr1.CM0476.23.1_x_at	3.4686	3.47529	3.3695	4.68119	3.24448	4.11005	3.65165	3.27289	3.4686	0.574108	0.0265856	0.300347	0.0884297	0.931398	0.27804	0.318593	0.997026	0.66826
	chr1.CM0476.27_at	4.48439	4.60731	4.74666	4.39469	4.26853	4.45258	4.45934	4.27928	5.06988	-0.240853	-0.00995091	-0.125402	0.234302	0.959131	0.462956	0.496405	0.998402	0.779989
	chr1.CM0476.31_at	2.27181	2.39145	2.23695	2.87699	2.65939	3.54495	2.44071	2.18732	2.39145	0.727037	0.0397553	0.383396	0.00615412	0.849818	0.0582963	0.133671	0.991347	0.468202
	chr1.CM0476.34.1_at	2.77314	2.82744	2.98472	2.80709	2.6476	2.55714	3.00275	3.1612	2.82744	-0.191158	0.135359	-0.0278992	0.1468	0.289857	0.794947	0.397813	0.936451	0.928758
	chr1.CM0476.41_at	5.14821	5.17356	5.28204	4.8425	4.91542	5.13455	5.17413	5.06754	5.04506	-0.237112	-0.105692	-0.171402	0.0505939	0.340733	0.0924051	0.256783	0.946748	0.512383
	chr1.CM0476.48_at	7.37126	7.15362	7.17336	7.58455	7.30219	7.85542	7.49015	7.28526	7.37384	0.34797	0.150336	0.249153	0.0410981	0.329904	0.0803478	0.238905	0.946729	0.503839
	chr1.CM0476.49_at	6.85917	6.903	6.84143	6.67491	7.03353	6.91242	7.01151	6.82012	6.80821	0.00575718	0.0120809	0.00891905	0.961107	0.918516	0.930497	0.980777	0.996435	0.978553
	chr1.CM0476.53_at	7.75011	7.62716	7.73159	7.30918	7.28479	7.0927	7.91862	7.51751	7.76383	-0.47406	0.0303678	-0.221846	0.00382985	0.809668	0.0661276	0.114931	0.991347	0.479845
	chr1.CM0476.7_at	5.08447	5.27263	5.20024	5.25916	5.3585	4.90222	5.21895	5.59621	5.30816	-0.0124908	0.188656	0.0880827	0.934546	0.234213	0.509037	0.968159	0.933724	0.804269
	chr1.CM0476.9_at	7.83997	7.7454	7.89371	7.5022	7.69185	7.59506	7.73032	7.66935	7.63206	-0.229989	-0.149114	-0.189551	0.0357465	0.143955	0.0434475	0.228073	0.907194	0.437203
	chr1.CM0496.11.2_at	8.02725	7.92039	7.88215	8.04627	7.96777	8.31192	8.02119	7.90361	7.79843	0.165386	-0.035524	0.0649308	0.191154	0.768233	0.537496	0.451126	0.987319	0.818815
	chr1.CM0496.11_at	6.09608	6.1612	5.93613	5.77599	6.30254	5.1732	6.13408	5.86785	5.58893	-0.313892	-0.200851	-0.257371	0.25608	0.457554	0.280454	0.518095	0.960229	0.669548
	chr1.CM0496.12_at	7.13055	7.34807	7.5646	7.30938	7.55892	7.24179	7.18093	7.31946	7.20684	0.0222894	-0.112	-0.0448552	0.872194	0.427163	0.709459	0.937886	0.958541	0.895138
	chr1.CM0496.14_at	7.35043	7.35043	7.24947	7.62943	7.54075	7.24542	7.62969	7.31905	7.18269	0.155091	0.0603644	0.107727	0.307085	0.68327	0.407685	0.565254	0.98282	0.747226
	chr1.CM0496.15_at	7.77938	7.6838	7.85389	7.8674	7.80042	8.00839	7.8455	7.61126	7.77083	0.119713	-0.0298253	0.0449439	0.283828	0.782816	0.633007	0.543203	0.988685	0.864779
	chr1.CM0496.21_at	7.62446	7.5049	7.35764	7.40948	7.4367	6.96917	7.74733	7.34344	7.4367	-0.223886	0.0134898	-0.105198	0.19666	0.934855	0.468536	0.457725	0.997026	0.782716
	chr1.CM0496.23.1_at	5.01227	5.06055	4.91672	4.32732	5.09501	4.63246	5.24376	4.66069	5.0548	-0.311584	-0.0100968	-0.160841	0.16501	0.961993	0.391023	0.419225	0.998402	0.737322
	chr1.CM0496.32_at	6.83177	6.89592	6.72566	6.76328	6.87393	6.44942	6.98627	6.78181	6.70366	-0.122241	0.00613031	-0.0580553	0.381602	0.964204	0.625991	0.627982	0.998402	0.861599
	chr1.CM0496.36_at	7.15661	7.09516	7.1132	6.63463	6.99258	6.85355	7.04814	7.06367	7.07248	-0.294738	-0.0602276	-0.177483	0.021169	0.582485	0.0844537	0.187649	0.973554	0.505392
	chr1.CM0496.41_at	6.31977	6.35066	6.06873	6.22247	6.31478	6.0554	6.62343	6.38304	6.19986	-0.0488378	0.155722	0.0534423	0.73138	0.288112	0.665099	0.864497	0.935737	0.877324
	chr1.CM0544.1_at	7.47578	7.55705	7.35066	7.21829	7.75997	7.33114	7.45495	7.45195	7.4063	-0.0246994	-0.0234301	-0.0240648	0.865377	0.872224	0.84877	0.934892	0.993073	0.949414
	chr1.CM0544.12_at	12.764	12.8009	12.5582	12.7998	12.83	12.4534	12.9461	12.8386	12.7784	-0.0133065	0.146686	0.0666897	0.919266	0.280275	0.561273	0.961691	0.935737	0.83099
	chr1.CM0544.13.1_at	5.6919	5.68836	5.83245	5.50105	5.63964	5.68864	5.95797	5.48608	5.60928	-0.127793	-0.0531247	-0.0904591	0.359265	0.697306	0.450033	0.611134	0.984256	0.770802
	chr1.CM0544.13_at	5.92318	5.92318	5.92318	6.09005	5.95435	5.7993	5.9648	5.92318	5.84757	0.0247185	-0.0113297	0.00669441	0.808501	0.911429	0.939491	0.905295	0.995714	0.981857
	chr1.CM0544.15_at	7.98896	7.95931	7.97578	7.87626	7.93277	7.88942	7.98134	7.93277	7.85174	-0.0751983	-0.0527317	-0.063965	0.389681	0.541985	0.39782	0.633544	0.969906	0.741298
	chr1.CM0544.17_at	7.36122	7.10224	7.08639	6.64431	6.63855	7.77837	7.1301	7.03967	7.08804	-0.16287	-0.0973427	-0.130106	0.565092	0.729356	0.595127	0.761338	0.985364	0.847473
	chr1.CM0544.19_at	4.66049	4.74395	4.81589	4.46768	4.84808	4.41983	4.74395	4.74395	4.68293	-0.161578	-0.0164992	-0.0890388	0.225869	0.897268	0.429376	0.48802	0.994239	0.759366
	chr1.CM0544.2_at	7.7082	7.6772	7.71594	7.78402	7.71975	7.86162	7.76586	7.64868	7.57162	0.0880144	-0.0383932	0.0248106	0.361073	0.684469	0.761217	0.612687	0.98282	0.916468
	chr1.CM0544.20.1_at	7.09856	7.13368	7.09697	6.96333	7.19334	6.61479	7.28575	6.86536	7.14841	-0.185914	-0.00989489	-0.0979044	0.276377	0.952157	0.498799	0.537055	0.998402	0.799563
	chr1.CM0544.21_at	7.23544	7.0441	7.21566	7.30119	7.2496	6.87891	7.2988	7.332	7.09948	-0.0218295	0.078365	0.0282677	0.874564	0.574196	0.813561	0.939024	0.972539	0.936277
	chr1.CM0544.22_at	10.9471	11.3552	10.4592	10.5291	10.8925	10.5762	10.8516	10.4557	10.7412	-0.254559	-0.237693	-0.246126	0.276495	0.307501	0.228128	0.537066	0.940733	0.63391
	chr1.CM0544.28_at	8.65572	8.55039	8.2066	8.54602	8.50223	9.04393	8.36296	8.54127	8.54602	0.226491	0.012516	0.119503	0.220124	0.943518	0.442626	0.482075	0.998056	0.767666
	chr1.CM0544.32.1_at	6.27955	6.47928	5.94843	5.61596	5.71485	5.70566	6.24626	6.05156	6.06741	-0.55693	-0.114011	-0.335471	0.0029966	0.430224	0.0206327	0.105467	0.958817	0.361322
	chr1.CM0544.33_s_at	6.23638	5.43577	6.80405	7.36014	6.38676	8.01791	6.10611	5.97758	6.51259	1.0962	0.0400326	0.568118	0.0328596	0.928652	0.165791	0.220807	0.997026	0.583352
	chr1.CM0544.34_s_at	10.5881	10.563	10.5992	10.4978	10.7673	10.4209	10.5992	10.6136	10.7375	-0.021416	0.0666652	0.0226246	0.849209	0.557536	0.816685	0.925452	0.971403	0.937442
	chr1.CM0544.36_at	2.87651	2.92354	2.77762	2.77762	2.4933	2.77762	2.71515	2.80353	2.62173	-0.17638	-0.145757	-0.161068	0.145057	0.219827	0.126798	0.395581	0.933724	0.546356
	chr1.CM0544.40_s_at	7.31499	7.34552	7.34552	7.15135	7.34552	7.6479	7.56781	7.05284	7.28021	0.0462472	-0.0350568	0.0055952	0.778557	0.83104	0.968593	0.889788	0.991347	0.990786
	chr1.CM0544.44_at	8.0728	8.23162	7.85389	8.20107	8.14042	7.87299	8.19233	8.12303	8.08161	0.0187211	0.079552	0.0491366	0.887379	0.551247	0.669256	0.94685	0.971361	0.879377
	chr1.CM0544.47_at	9.7975	9.86023	9.36094	9.16939	9.46749	8.92398	9.85484	9.65604	9.73624	-0.485933	0.0761538	-0.20489	0.0202461	0.669184	0.203447	0.185684	0.981305	0.612893
	chr1.CM0544.49.1_at	6.82031	6.85883	7.10634	7.03244	7.10335	7.03476	6.89479	6.66957	6.67395	0.128356	-0.182392	-0.0270182	0.279557	0.136583	0.786004	0.539419	0.90223	0.926306
	chr1.CM0544.49_at	5.06055	5.19279	5.40714	4.82622	5.40693	5.02415	5.28667	5.38832	5.12381	-0.134393	0.0461035	-0.0441445	0.429378	0.782914	0.760763	0.663479	0.988685	0.916216
	chr1.CM0544.51_at	9.58977	9.61125	9.50655	9.23373	9.53104	9.4135	9.69137	9.51242	9.53104	-0.176432	0.00908774	-0.0836723	0.132591	0.933948	0.388594	0.379982	0.997026	0.73552
	chr1.CM0544.52.2_at	9.26508	9.22831	9.96285	9.32425	10.0388	8.85183	9.03218	9.65941	9.46899	-0.0804634	-0.0985541	-0.0895087	0.805369	0.763005	0.751893	0.903733	0.987319	0.912741
	chr1.CM0544.52_at	6.53208	6.34406	6.364	6.35702	6.43643	6.24178	6.35172	6.364	6.42856	-0.0683038	-0.0319511	-0.0501275	0.498911	0.749239	0.565173	0.713846	0.987214	0.83335
	chr1.CM0544.55_x_at	3.73661	3.41714	3.82383	3.82464	3.47549	3.12978	3.42389	3.47148	3.6775	-0.182556	-0.134906	-0.158731	0.346219	0.481292	0.344388	0.600325	0.962442	0.711268
	chr1.CM0544.6_at	6.18599	5.90511	6.20138	6.09005	6.21471	6.18599	6.09728	6.43897	6.18599	0.0660913	0.143252	0.104672	0.609608	0.281224	0.358689	0.791393	0.935737	0.71831
	chr1.CM0544.61.1_at	6.35882	6.47228	6.73108	6.38942	6.49202	6.6007	6.41661	6.33241	6.32184	-0.0266824	-0.163776	-0.0952292	0.824315	0.194349	0.370901	0.913737	0.925214	0.7253
	chr1.CM0544.61_at	7.71202	7.85625	7.75614	7.65253	7.64532	7.67256	7.67256	7.46028	7.52739	-0.117997	-0.221391	-0.169694	0.23832	0.0420491	0.0655166	0.500847	0.797864	0.478797
	chr1.CM0544.62_at	5.75759	6.06175	5.60961	5.689	5.49008	5.19101	6.05718	5.48855	5.61269	-0.352954	-0.0901786	-0.221566	0.0991414	0.6495	0.215255	0.335338	0.979801	0.622758
	chr1.CM0544.63_at	5.59668	5.51513	5.51513	5.51513	5.44095	5.79961	5.35556	5.61754	5.37291	0.0429161	-0.0936482	-0.0253661	0.734195	0.464284	0.816413	0.865516	0.960988	0.937326
	chr1.CM0544.65.1_at	9.59567	9.45723	9.55933	10.2804	9.86573	10.282	9.79976	10.0298	9.81593	0.605268	0.344413	0.474841	0.00147847	0.0302998	0.00274801	0.0856546	0.737972	0.186075
	chr1.CM0544.68_at	6.50972	6.5642	6.37863	6.2133	6.39263	5.44552	6.72866	6.27531	6.69771	-0.46703	0.0830435	-0.191993	0.0775569	0.731154	0.368793	0.300801	0.985764	0.724284
	chr1.CM0544.7_at	6.569	6.65359	6.69415	6.86411	6.85744	6.51686	6.95586	6.88355	6.61236	0.107224	0.178343	0.142784	0.438844	0.210952	0.244498	0.670221	0.93363	0.645886
	chr1.CM0544.8_at	8.45458	8.4941	8.55249	8.09671	8.52431	8.22769	8.58959	8.41729	8.41127	-0.217488	-0.027674	-0.122581	0.111579	0.827317	0.280421	0.351866	0.991347	0.669548
	chr1.CM0544.9_at	7.33657	7.28447	7.25133	7.2956	7.35862	6.93446	7.44672	7.15027	7.2695	-0.094565	-0.00196379	-0.0482644	0.493417	0.988495	0.68382	0.710015	0.999508	0.884014
	chr1.CM0579.12.1_s_at	8.65242	8.78928	8.47307	8.33551	8.57307	8.19909	8.8497	8.57307	8.58157	-0.269039	0.0298515	-0.119594	0.0824151	0.833052	0.341785	0.307979	0.991347	0.709351
	chr1.CM0579.16_at	5.82244	5.93093	5.84488	5.65019	5.88033	4.98202	5.86601	5.41092	5.81907	-0.361905	-0.167416	-0.26466	0.134937	0.466653	0.198812	0.383846	0.961556	0.609565
	chr1.CM0579.21_at	7.80084	7.59603	8.35936	8.06325	7.72823	8.26525	7.88271	8.02749	7.88271	0.100168	0.012224	0.0561959	0.63463	0.953451	0.757296	0.806277	0.998402	0.914929
	chr1.CM0579.30.1_at	5.23557	5.31861	5.38707	5.1954	5.1499	5.30767	4.97557	5.27791	5.06126	-0.0960928	-0.208833	-0.152463	0.395408	0.0845451	0.136624	0.638003	0.860539	0.556876
	chr1.CM0579.32_at	6.06335	5.95516	5.45899	6.16901	6.17724	5.30651	6.43767	5.93821	5.63324	0.0584187	0.177207	0.117813	0.844458	0.555363	0.649381	0.923147	0.971403	0.871319
	chr1.CM0579.33_at	9.61063	9.71178	9.54477	9.67779	9.73717	9.34044	9.78933	9.61957	9.49765	-0.0372616	0.0131258	-0.0120679	0.782892	0.922524	0.917767	0.89215	0.996435	0.973639
	chr1.CM0579.37_at	9.98814	9.95211	9.91288	9.93241	9.91152	9.84038	9.98995	10.0268	9.98111	-0.056271	0.0482585	-0.00400626	0.511133	0.571815	0.956374	0.722544	0.971963	0.986895
	chr1.CM0579.37_s_at	8.88696	8.9567	8.82041	8.64749	9.02545	8.48227	8.86303	8.71592	8.78721	-0.169619	-0.099304	-0.134462	0.252187	0.491862	0.291689	0.513671	0.96317	0.678052
	chr1.CM0579.39_at	5.16431	5.29582	5.275	5.58738	5.19148	5.4969	5.24866	5.27068	5.23093	0.180208	0.00504721	0.0926275	0.153499	0.966115	0.378894	0.406148	0.998402	0.729493
	chr1.CM0579.4_at	9.99622	9.99321	9.53033	9.4892	9.35845	9.02031	10.1471	9.73896	9.76235	-0.550599	0.0428869	-0.253856	0.0148283	0.81987	0.143688	0.170039	0.991347	0.564855
	chr1.CM0579.41_at	7.69107	7.74723	7.47211	7.82799	7.69107	7.67224	7.73714	7.65272	7.69107	0.0936314	0.0568377	0.0752346	0.387368	0.594736	0.421165	0.631956	0.97477	0.754995
	chr1.CM0579.43_at	7.66366	7.73047	7.61642	7.83791	7.72097	7.55855	7.68508	7.34816	7.60773	0.035627	-0.123192	-0.0437825	0.771771	0.328356	0.681379	0.886181	0.946729	0.883022
	chr1.CM0579.45.1_at	9.32983	8.77519	9.8823	9.14422	9.36416	8.94556	9.01312	9.47546	9.08361	-0.177794	-0.138378	-0.158086	0.511737	0.607814	0.500817	0.723018	0.974942	0.800046
	chr1.CM0579.45_at	7.95167	7.53092	8.5155	7.72069	8.09478	7.50648	7.57478	7.89774	7.6491	-0.225384	-0.292157	-0.25877	0.381999	0.264008	0.254057	0.628293	0.933724	0.654407
	chr1.CM0579.46_at	10.0731	9.96591	10.0896	10.1358	10.0949	10.1741	10.0942	10.0608	10.0554	0.0920509	0.027267	0.059659	0.302849	0.753488	0.434507	0.561049	0.987319	0.76242
	chr1.CM0579.48_at	6.75799	6.9792	6.57366	6.25746	6.64516	6.46417	6.64516	6.33629	6.90213	-0.314687	-0.142422	-0.228555	0.1023	0.431452	0.161448	0.339967	0.95882	0.580041
	chr1.CM0579.49_at	9.39663	9.52908	9.4914	9.52532	9.55785	9.30866	9.47683	9.43823	9.37988	-0.00842384	-0.0407189	-0.0245714	0.934418	0.692098	0.782097	0.968159	0.983883	0.924213
	chr1.CM0579.50_at	6.2131	6.35382	6.01465	5.55294	6.08484	6.23259	5.9983	5.70172	5.98413	-0.237064	-0.299137	-0.268101	0.229107	0.138001	0.126354	0.491897	0.903122	0.545953
	chr1.CM0579.51_at	8.56736	8.78611	8.11775	8.41489	8.53496	7.94127	8.87781	8.48484	8.47238	-0.193368	0.121269	-0.0360495	0.391514	0.586171	0.850636	0.635286	0.974497	0.950037
	chr1.CM0579.6_at	8.34877	8.47015	8.08189	8.07619	8.21341	7.82797	8.2278	8.10631	8.11646	-0.26108	-0.150084	-0.205582	0.08656	0.297279	0.114186	0.315691	0.938848	0.534301
	chr1.CM0579.7_at	3.33879	3.31994	3.46718	3.17004	3.27465	3.33879	3.25134	3.39393	3.28097	-0.114142	-0.0665555	-0.0903487	0.259904	0.500886	0.300293	0.521175	0.963957	0.683825
	chr1.CM0579.8_at	7.07692	7.01731	7.14758	7.186	7.07692	7.1489	7.11327	6.98121	6.9062	0.0566692	-0.0803808	-0.0118558	0.561909	0.415209	0.887533	0.759051	0.957781	0.964187
	chr1.CM0591.10_at	8.10616	8.14457	8.5051	8.22255	8.33742	8.44534	8.23495	8.23495	8.0088	0.0831612	-0.0923772	-0.00460796	0.548097	0.505696	0.969021	0.749259	0.96432	0.990886
	chr1.CM0591.11_at	3.91571	4.25799	4.36581	3.91421	4.19991	4.24758	4.19991	3.97955	4.14893	-0.0592672	-0.0703706	-0.0648189	0.693597	0.640553	0.619746	0.842716	0.979801	0.858653
	chr1.CM0591.12_at	6.97473	7.23956	6.17473	9.33409	8.2019	7.46549	9.19536	8.36701	8.91762	1.53749	2.03032	1.7839	0.00864902	0.00170171	0.00155148	0.145953	0.271193	0.145731
	chr1.CM0591.13.1_x_at	5.4438	5.39129	5.21296	5.85218	5.69282	5.7331	5.70849	5.63002	5.58544	0.410013	0.291964	0.350989	0.00264515	0.0168053	0.00283874	0.101912	0.622487	0.188146
	chr1.CM0591.13.2_s_at	10.703	10.6883	10.6919	10.6883	10.894	10.4127	10.6245	10.705	10.4924	-0.0294111	-0.0871089	-0.05826	0.82434	0.515548	0.613802	0.913737	0.965177	0.855739
Lotus japonicus similar to Q9AVK9: (Q9AVK9) 12-OXOPHYTODIENOIC ACID 10, 11-REDUCTASE	chr1.CM0591.17_at	9.84044	9.96029	8.0949	11.6625	11.2263	9.55616	12.2227	11.643	12.1137	1.51643	2.69456	2.1055	0.034022	0.00164783	0.00311831	0.224118	0.267109	0.195569
	chr1.CM0591.20_at	7.72015	8.18003	7.49904	7.89128	8.01563	7.44487	7.87125	7.57503	7.70908	-0.0158167	-0.0812921	-0.0485544	0.939373	0.697097	0.78787	0.970191	0.984256	0.926673
Lotus japonicus similar to P93699: (P93699) CPRD8 PROTEIN	chr1.CM0591.23.1_at	7.03183	7.29033	6.47593	10.8492	9.70872	8.37887	9.17164	9.87365	9.87151	2.71288	2.70623	2.70956	0.00067611	0.00068754	0.000247446	0.0698804	0.180399	0.0610568
	chr1.CM0591.27_at	3.73262	3.84653	3.47368	3.6356	3.7814	3.2937	3.19657	3.30665	3.50932	-0.114042	-0.346761	-0.230401	0.486522	0.0549442	0.124918	0.705852	0.8371	0.545075
	chr1.CM0591.28_at	10.5511	10.7976	10.2301	10.6057	10.4482	10.2945	11.0394	10.5133	10.782	-0.076784	0.251993	0.0876044	0.678674	0.1938	0.586592	0.834752	0.925214	0.843815
	chr1.CM0591.29_at	6.61423	6.61486	6.59474	6.71776	6.67559	6.61423	6.67353	6.68046	6.4227	0.0612507	-0.0157111	0.0227698	0.550751	0.877182	0.796175	0.750933	0.993752	0.929141
	chr1.CM0591.3_at	8.57888	8.72223	8.60875	8.31935	8.64681	8.15748	8.51122	8.47532	8.57182	-0.262078	-0.117165	-0.189622	0.072746	0.38712	0.123788	0.293373	0.954594	0.543487
	chr1.CM0591.30_at	4.76702	4.6724	4.72803	4.76863	4.73902	4.57674	4.78659	4.85902	4.75772	-0.0276905	0.0786229	0.0254662	0.770168	0.414812	0.756443	0.885225	0.957781	0.914547
	chr1.CM0591.33.2_at	8.93085	8.65037	9.30304	9.33354	8.98886	9.61965	8.74041	9.1485	8.76035	0.352597	-0.0783366	0.13713	0.13086	0.720319	0.474267	0.378077	0.984871	0.78563
	chr1.CM0591.35_s_at	11.0511	10.7542	8.81274	9.00477	9.38503	8.50784	11.0661	10.4161	10.7873	-1.24016	0.550446	-0.344857	0.0414799	0.318655	0.464566	0.239548	0.945061	0.7808
	chr1.CM0591.36_at	8.32797	8.1683	8.04713	7.93782	8.16056	8.13248	8.38336	8.09828	8.07703	-0.104178	0.00508873	-0.0495449	0.426633	0.968444	0.658329	0.66158	0.998402	0.87485
	chr1.CM0591.38.1_at	9.56887	9.23255	8.4498	8.11437	8.42463	7.50911	9.60734	9.06539	9.28492	-1.0677	0.235478	-0.416112	0.00801422	0.473115	0.161046	0.143046	0.961616	0.57998
	chr1.CM0591.39_x_at	5.74964	5.60339	5.76271	8.27738	6.41709	9.4699	5.84022	7.74792	7.02742	2.34954	1.1666	1.75807	0.00897447	0.133456	0.0185495	0.147157	0.90223	0.352299
	chr1.CM0591.40_x_at	7.98663	7.86054	7.64535	10.7629	8.93455	11.8443	8.52837	9.60974	9.26837	2.68306	1.30465	1.99386	0.00186808	0.0634449	0.00470409	0.0913092	0.846896	0.226171
	chr1.CM0591.42_x_at	11.121	11.1776	10.9742	12.4518	11.9238	12.6538	11.5099	12.3038	12.2527	1.25218	0.931169	1.09167	0.000595836	0.00396081	0.00056903	0.0657669	0.394647	0.0911959
	chr1.CM0591.43_at	7.62189	7.50258	7.90846	8.40982	7.6267	8.47264	7.65102	7.65795	7.6296	0.492077	-0.0314534	0.230312	0.0473237	0.886449	0.245757	0.251217	0.994239	0.646481
	chr1.CM0591.44_at	9.89275	9.59926	10.652	9.95693	9.65178	10.78	9.35684	10.0439	10.309	0.081584	-0.144765	-0.0315903	0.830586	0.705021	0.923709	0.916887	0.984256	0.976225
	chr1.CM0591.45.1_at	4.80048	4.8425	3.96347	4.7653	4.56112	5.20278	4.92062	4.56347	4.91611	0.307578	0.264582	0.28608	0.259177	0.327208	0.228088	0.520575	0.946729	0.63391
	chr1.CM0591.45_at	7.70359	7.65936	7.93783	8.18621	7.89463	8.14446	7.8243	7.82058	7.69201	0.308177	0.012037	0.160107	0.0287955	0.921274	0.153144	0.210255	0.996435	0.573021
	chr1.CM0591.46_at	9.23419	9.31244	9.20034	9.58206	9.52874	9.26125	9.44367	9.31135	9.20883	0.208359	0.0722939	0.140327	0.102211	0.543336	0.190664	0.339866	0.969906	0.60328
	chr1.CM0591.47.1_at	7.7096	7.94149	7.67454	8.72758	8.17164	8.42304	8.0919	8.35679	8.30692	0.665547	0.476662	0.571105	0.00198505	0.0130483	0.0021028	0.0932283	0.59128	0.165484
	chr1.CM0591.47_at	5.06055	5.16365	5.28205	5.40399	5.02357	5.59849	5.35959	5.17141	4.89248	0.173266	-0.0275908	0.0728379	0.335486	0.874836	0.633141	0.590588	0.993116	0.864789
	chr1.CM0591.48_at	6.7289	6.71286	6.57567	6.39914	6.81938	6.41522	6.46385	6.45939	6.41711	-0.127891	-0.225693	-0.176792	0.334871	0.105855	0.138438	0.590202	0.884724	0.559094
	chr1.CM0591.49_at	7.84834	7.90162	7.71089	8.64595	8.19893	8.91405	8.24068	8.53409	8.45701	0.766023	0.590308	0.678166	0.0017915	0.00822797	0.00155669	0.0911842	0.503024	0.145738
	chr1.CM0591.50.1_at	9.11203	9.04505	9.17259	9.41529	9.22661	9.56268	9.12519	9.13785	9.06305	0.291637	-0.0011937	0.145221	0.0224326	0.991249	0.147815	0.191401	0.999508	0.568835
	chr1.CM0591.50_at	9.11996	9.23134	9.44828	8.67978	9.10186	8.5379	9.07061	8.88144	8.7925	-0.493345	-0.351674	-0.422509	0.0138955	0.0578836	0.0146749	0.167378	0.846896	0.327655
	chr1.CM0591.53_at	7.55327	7.16998	7.50893	7.44922	7.37391	7.38763	7.29533	7.40948	7.38763	-0.00714381	-0.0465839	-0.0268639	0.952272	0.697564	0.79532	0.976295	0.984256	0.928874
	chr1.CM0591.54_at	8.89838	8.88618	9.03962	9.04295	9.05851	9.0191	8.99394	9.0559	8.91591	0.0987911	0.0471911	0.0729911	0.298083	0.6105	0.370667	0.55736	0.975561	0.725102
	chr1.CM0591.55.1_at	6.0798	6.14532	6.32411	6.27027	6.30802	6.06509	6.22583	6.27717	6.414	0.0313794	0.122588	0.0769839	0.785094	0.300986	0.44662	0.893393	0.939127	0.769583
	chr1.CM0591.55_at	5.43613	5.66225	5.74081	4.87818	5.8291	5.64184	5.51072	5.53131	5.85491	-0.163353	0.0192489	-0.0720522	0.497338	0.935402	0.726988	0.712741	0.997026	0.901923
	chr1.CM0591.56_at	7.32646	7.49105	7.27679	7.21559	7.33498	7.45867	7.37327	7.29271	7.23165	-0.0283535	-0.0655586	-0.0469561	0.792609	0.546717	0.616993	0.897706	0.970463	0.857416
	chr1.CM0591.57.1_at	6.09695	6.00966	6.03343	6.09005	6.09005	6.22918	6.17901	6.1556	6.10605	0.0897496	0.100206	0.0949779	0.330002	0.279913	0.239984	0.586172	0.935737	0.643078
	chr1.CM0591.57_at	7.22244	7.30894	7.17878	7.41536	7.41262	7.5674	7.28824	7.30894	7.27518	0.228405	0.054067	0.141236	0.0310752	0.560196	0.10155	0.216481	0.971458	0.524517
	chr1.CM0591.58_at	7.88637	8.32041	8.71987	10.9882	9.87911	11.9504	8.12897	10.5999	9.47844	2.63034	1.09355	1.86194	0.00292012	0.126534	0.0091428	0.1046	0.898038	0.280303
	chr1.CM0591.6_at	8.33331	8.34178	8.28607	8.86645	8.60503	8.39041	8.53445	8.38868	8.39256	0.300247	0.118179	0.209213	0.0406999	0.371401	0.0867856	0.238053	0.952026	0.506334
	chr1.CM0591.60_at	10.6676	10.6656	10.5655	10.6921	10.6866	10.6689	10.8758	10.7257	10.8025	0.0496223	0.168451	0.109036	0.580491	0.0836711	0.179909	0.771386	0.860539	0.593988
	chr1.CM0591.7_at	8.37404	8.52534	8.57789	8.30497	8.58576	8.43519	8.64185	8.4673	8.38137	-0.0504492	0.00441815	-0.0230155	0.672948	0.970358	0.823379	0.831239	0.998402	0.939768
	chr1.CM0591.7_s_at	6.43118	6.43888	6.31308	5.75998	6.50651	5.96853	6.40664	6.18343	6.18343	-0.31604	-0.136544	-0.226292	0.108918	0.461543	0.175291	0.348601	0.96039	0.588946
	chr1.CM0591.9_at	5.73277	5.81926	5.94933	5.57859	6.0412	5.72799	6.04027	5.55223	5.63863	-0.0511904	-0.0900745	-0.0706324	0.759715	0.592556	0.627482	0.879262	0.97477	0.86232
	chr1.CM0593.19_at	7.09161	7.12904	7.24297	6.8484	7.24014	6.96695	7.34093	7.18999	6.95238	-0.136045	0.00656134	-0.0647417	0.34723	0.962887	0.598958	0.601274	0.998402	0.849213
	chr1.CM0593.21_at	8.20299	8.15618	8.39045	7.16445	7.8193	7.12847	8.11953	7.63323	8.15936	-0.879133	-0.279167	-0.57915	0.00234849	0.215325	0.0110335	0.096831	0.933724	0.298149
	chr1.CM0593.36_at	9.69745	9.15558	10.6259	9.19823	8.82609	9.30017	9.63342	9.26974	9.67537	-0.718144	-0.30013	-0.509137	0.0545253	0.379612	0.103902	0.263156	0.95322	0.526099
	chr1.CM0593.39_s_at	8.49515	8.62868	9.03078	8.53441	8.69045	8.93272	8.44896	8.43103	8.4629	0.000986387	-0.270574	-0.134794	0.995037	0.113486	0.339378	0.997886	0.888149	0.70819
	chr1.CM0593.4_at	5.55565	5.60299	5.45387	5.35973	5.68682	5.66708	5.78872	5.8077	5.66708	0.0337094	0.217	0.125355	0.773202	0.0883869	0.234272	0.886736	0.863911	0.637833
	chr1.CM0593.42_s_at	7.95503	8.15188	7.9234	7.81672	7.9609	7.80877	8.17404	7.97224	7.9609	-0.147973	0.0256233	-0.0611748	0.203799	0.817678	0.529249	0.465135	0.991347	0.815317
	chr1.CM0593.47_x_at	4.09977	3.99898	4.04712	3.75376	4.16903	3.87707	3.91109	4.28961	4.26194	-0.115335	0.105591	-0.00487185	0.43528	0.473804	0.969096	0.667402	0.961616	0.990886
	chr1.CM0593.48.1_at	6.15756	6.22902	5.19571	5.6215	5.90405	5.50602	6.25946	5.4649	5.43549	-0.18357	-0.140807	-0.162189	0.565746	0.658284	0.558074	0.761893	0.979801	0.829535
	chr1.CM0593.49_at	7.1444	7.18002	7.09697	7.24872	7.19923	7.26656	6.98608	6.98955	7.1444	0.0977079	-0.100452	-0.00137218	0.296813	0.284289	0.98606	0.556092	0.935737	0.995783
	chr1.CM0593.5.2_at	7.0163	7.10915	7.20955	6.98474	6.98474	6.56675	6.93583	6.82219	6.98474	-0.266262	-0.197417	-0.231839	0.073483	0.16729	0.0721931	0.294533	0.91617	0.490851
	chr1.CM0593.8.2_at	5.81926	5.53352	5.81926	5.75008	5.92346	5.7718	5.81926	5.92295	6.13274	0.091104	0.234302	0.162703	0.480602	0.0911752	0.163641	0.701551	0.868079	0.581853
	chr1.CM0593.9.2_at	6.3018	6.29174	6.34121	6.45155	6.52334	6.3832	6.61179	6.64213	6.06759	0.141116	0.128922	0.135019	0.372204	0.413175	0.326587	0.620995	0.957209	0.700312
	chr1.CM0593.9_at	5.72518	5.79157	5.71897	5.72348	5.71348	5.40595	5.71348	5.96146	5.62854	-0.130935	0.0225888	-0.0541732	0.323383	0.860924	0.629597	0.580608	0.991347	0.863417
	chr1.CM0600.10.1_at	6.54963	6.67835	6.60002	6.44041	6.58114	6.50796	6.51326	6.29939	6.47361	-0.0994984	-0.180584	-0.140041	0.332159	0.0959257	0.130245	0.588085	0.874258	0.550105
	chr1.CM0600.12_at	7.90197	7.92448	7.92657	7.80113	7.95225	7.6888	8.07836	7.92657	7.95225	-0.103609	0.0680575	-0.0177757	0.32134	0.507933	0.839898	0.578356	0.96432	0.946748
	chr1.CM0600.13_at	5.14341	5.54434	5.06055	4.93927	5.06055	4.55269	5.04507	4.73723	5.14285	-0.398599	-0.274384	-0.336491	0.0570499	0.167273	0.0623836	0.267872	0.91617	0.473091
	chr1.CM0600.14_at	8.27437	8.28955	8.15514	8.35092	8.48597	8.56863	8.32754	8.0761	8.0593	0.228816	-0.0853782	0.0717191	0.067492	0.457706	0.470908	0.284662	0.960229	0.783811
	chr1.CM0600.15.1_at	8.14659	8.04205	7.70769	8.31545	8.07012	9.08926	8.10468	8.2291	8.10468	0.526165	0.180711	0.353438	0.0552189	0.46858	0.121802	0.264441	0.961616	0.541214
	chr1.CM0600.15.1_s_at	8.50703	8.24428	8.06296	8.4153	8.20679	9.06979	8.14641	8.34265	8.32825	0.292539	0.00101674	0.146778	0.204313	0.996307	0.448113	0.465709	0.999677	0.770315
	chr1.CM0600.15.2_at	6.95147	6.43977	7.26361	7.11253	6.98266	6.99928	6.92691	6.704	6.90449	0.146539	-0.0398155	0.0533618	0.453413	0.836126	0.749303	0.68163	0.991347	0.911917
	chr1.CM0600.15_at	7.9267	8.07849	8.0387	8.16982	8.0588	8.58569	8.15127	8.06315	7.84507	0.256806	0.00519908	0.131003	0.119682	0.972977	0.337464	0.362794	0.998565	0.7071
	chr1.CM0600.16_at	6.83989	6.85343	6.86835	6.70212	6.68458	6.58376	6.9136	6.83989	6.68467	-0.197068	-0.0411705	-0.119119	0.0652049	0.671065	0.176752	0.281289	0.981541	0.590323
	chr1.CM0600.17_at	8.72599	9.00495	8.45034	8.21089	8.0504	8.01941	8.51486	8.29778	8.16868	-0.633528	-0.399985	-0.516757	0.00267903	0.0291365	0.00383579	0.101912	0.731803	0.213722
	chr1.CM0600.2.1_at	5.18996	5.23714	5.3849	5.23714	5.23714	5.19801	5.00583	5.23714	5.43446	-0.0465651	-0.0448522	-0.0457087	0.709071	0.719233	0.672725	0.852263	0.984871	0.880749
	chr1.CM0600.2.3_at	5.39577	5.56473	5.50176	5.37291	5.76616	5.24845	5.60062	5.325	5.40464	-0.0249125	-0.0439984	-0.0344555	0.867699	0.768988	0.79047	0.936001	0.987319	0.927346
	chr1.CM0600.2.4_at	6.96729	6.98832	7.18332	6.97433	7.10902	6.95269	6.97433	6.91164	6.7367	-0.0343003	-0.172089	-0.103194	0.757153	0.144371	0.29691	0.877489	0.907194	0.680684
	chr1.CM0600.20_at	6.96475	7.09351	6.94373	6.99676	6.95717	6.83034	6.88954	6.73472	6.87323	-0.0725736	-0.168168	-0.120371	0.471233	0.115533	0.183774	0.694173	0.891466	0.595869
	chr1.CM0600.21_at	8.50375	8.54779	8.40477	9.00795	8.5677	8.97393	8.64581	8.57403	8.55534	0.364421	0.106291	0.235356	0.0188828	0.42569	0.0618616	0.18099	0.957919	0.4719
	chr1.CM0600.22.1_at	6.06727	5.92509	5.93903	6.0495	5.97057	6.16495	5.87342	5.98571	5.89219	0.0845394	-0.0600222	0.0122586	0.396223	0.542782	0.884701	0.638763	0.969906	0.963241
	chr1.CM0600.27_at	7.37379	7.75273	7.32722	6.6376	7.32328	7.01105	7.23943	7.30076	7.30076	-0.493932	-0.204261	-0.349097	0.022295	0.283489	0.0510644	0.190888	0.935737	0.453672
	chr1.CM0600.3_at	7.40085	7.38475	6.66228	6.57653	6.64079	6.35508	7.24852	7.21604	6.94524	-0.625159	-0.0126964	-0.318928	0.0124712	0.950897	0.0996559	0.160757	0.998394	0.522787
	chr1.CM0600.32_at	8.12475	7.71503	8.21735	8.34047	8.12475	8.82363	8.09516	7.94665	7.98438	0.410572	-0.0103117	0.20013	0.061255	0.958318	0.259336	0.275137	0.998402	0.657303
	chr1.CM0600.34_at	6.38676	6.40862	6.40862	6.53534	6.564	6.42901	6.51789	6.48724	6.00452	0.10812	-0.0647765	0.0216718	0.456293	0.652004	0.860994	0.683942	0.979801	0.954652
	chr1.CM0600.35.1_at	8.72557	8.88613	8.61726	8.60975	8.45079	8.51035	8.89853	8.6383	8.63904	-0.219356	-0.0177002	-0.118528	0.0885508	0.880865	0.263798	0.318673	0.994239	0.659955
	chr1.CM0600.35_at	8.83955	9.07502	8.81147	8.85119	8.91948	9.15797	8.99741	8.92972	8.8106	0.0675349	0.00389569	0.0357153	0.588112	0.974863	0.739513	0.777073	0.998565	0.907186
	chr1.CM0600.37_x_at	6.71559	7.06725	6.53566	6.56325	6.83095	7.02584	6.71559	6.51298	6.77688	0.0338451	-0.104351	-0.035253	0.844076	0.548049	0.813094	0.922939	0.970846	0.936043
	chr1.CM0600.39_at	5.87613	6.16265	6.00751	5.8803	6.14286	5.59067	6.10681	5.8584	6.0622	-0.144153	-0.00629279	-0.0752229	0.368851	0.967955	0.582565	0.618311	0.998402	0.84177
	chr1.CM0600.5_at	9.49412	9.41511	9.78717	9.55452	9.88683	9.42927	9.24082	9.58093	9.44912	0.0580686	-0.141849	-0.0418901	0.71982	0.389504	0.764836	0.858704	0.954594	0.917887
	chr1.CM0600.6.1_at	7.81206	7.99903	7.89591	7.79429	7.8206	7.6542	7.80456	7.69998	7.81206	-0.145973	-0.130136	-0.138054	0.162748	0.208288	0.131253	0.416859	0.932183	0.551513
	chr1.CM0600.7.1_at	8.55164	8.54803	8.55164	8.55164	8.63033	8.38024	8.58166	8.59937	8.41602	-0.0296982	-0.0180875	-0.0238929	0.774197	0.861084	0.789775	0.887482	0.991425	0.927346
	chr1.CM0600.8_at	6.96185	7.0829	6.96185	6.91766	7.07552	6.65056	7.21238	7.02547	6.96185	-0.120948	0.0643668	-0.0282908	0.367952	0.626022	0.803661	0.617506	0.978973	0.93222
	chr1.CM0600.9.1_at	2.97342	2.88372	3.04551	3.61805	3.12742	3.36064	3.01355	3.12742	3.12742	0.401156	0.121916	0.261536	0.012828	0.370797	0.0446489	0.163181	0.951899	0.440261
	chr1.CM0600.9_at	4.53359	4.39808	4.29132	6.22142	5.1594	5.52429	4.29956	4.51063	4.61864	1.22737	0.0686141	0.647994	0.000579956	0.777975	0.0114947	0.0651226	0.987992	0.303603
	chr1.CM0668.21.1_at	7.15992	7.15952	7.4051	6.75505	7.28811	7.44487	6.77228	6.55216	6.85352	-0.0788365	-0.515526	-0.297181	0.671207	0.0186379	0.0887053	0.830069	0.642841	0.507689
	chr1.CM0668.21_at	6.33805	6.36392	6.47451	5.82648	6.57488	6.22156	5.93688	5.79909	6.0993	-0.184517	-0.447072	-0.315794	0.323706	0.0323894	0.0692626	0.580806	0.748811	0.485883
	chr1.CM0668.28_at	4.30692	4.36725	4.36725	4.61744	4.24498	4.76593	4.23877	4.41258	4.25443	0.195651	-0.0452072	0.0752221	0.183713	0.746845	0.538407	0.441381	0.986617	0.819211
	chr1.CM0668.32_s_at	6.23935	6.59616	6.19508	6.12885	6.36542	5.91831	6.57898	6.02649	6.44362	-0.206005	0.00616664	-0.0999193	0.28765	0.973744	0.542446	0.546535	0.998565	0.821239
	chr1.CM0760.1_at	8.83484	8.61252	9.27887	8.7296	9.08097	9.41838	8.3779	9.10768	8.94835	0.167576	-0.0974304	0.0350727	0.521288	0.70701	0.875422	0.730205	0.984331	0.959571
	chr1.CM0760.10_at	5.72032	5.99577	4.82899	4.76694	5.49039	4.99936	5.62886	4.82155	5.15151	-0.429465	-0.314392	-0.371929	0.221262	0.361046	0.221261	0.483215	0.949853	0.627911
	chr1.CM0760.14_at	8.1175	8.10334	8.13227	8.06495	8.24354	8.08575	8.01606	8.09997	8.10334	0.0137072	-0.0445799	-0.0154364	0.881128	0.628857	0.845888	0.942566	0.979437	0.948422
	chr1.CM0760.16_at	8.33125	8.46538	8.31191	8.57321	8.46538	8.79134	8.55079	8.55457	8.23984	0.240465	0.0788856	0.159675	0.0912763	0.550275	0.181025	0.323157	0.971293	0.594616
	chr1.CM0760.22_at	7.71538	7.71813	7.56641	7.56428	7.66836	7.47572	7.82667	7.75317	7.66836	-0.0971844	0.0827607	-0.00721189	0.346551	0.419548	0.934024	0.60071	0.957781	0.979818
	chr1.CM0760.23_at	8.05277	8.166	7.93899	8.34779	8.27492	8.52451	8.21645	8.16103	8.14392	0.329822	0.121217	0.225519	0.0111817	0.271855	0.0331861	0.153924	0.933787	0.413467
	chr1.CM0760.30.1_at	6.33805	6.23648	6.25627	6.14463	6.08139	5.9103	6.08477	6.23648	6.335	-0.231493	-0.0581843	-0.144838	0.0559658	0.594573	0.147401	0.266016	0.97477	0.568345
	chr1.CM0760.34.1_at	7.27694	7.26271	7.35523	7.32502	7.38328	6.9032	7.62023	7.68796	7.32259	-0.094458	0.245302	0.0754222	0.543586	0.135745	0.574853	0.745613	0.90223	0.838455
	chr1.CM0760.34_at	6.6424	6.8388	6.6424	6.19126	6.46449	6.10512	6.85397	6.51323	6.84623	-0.454244	0.0299463	-0.212149	0.00932857	0.832654	0.109084	0.147259	0.991347	0.529968
	chr1.CM0760.36.2_at	5.98581	6.00642	5.81914	5.83338	5.49039	5.65148	5.788	5.83338	5.83339	-0.278706	-0.118866	-0.198786	0.0327315	0.309884	0.0676232	0.220596	0.941531	0.482608
	chr1.CM0760.36.3_at	6.86957	7.12923	6.84375	6.51949	6.7931	6.63513	6.74055	6.44614	6.91842	-0.298278	-0.245812	-0.272045	0.0707704	0.125542	0.0593242	0.289657	0.895916	0.469623
	chr1.CM0760.4_s_at	5.98266	6.11387	5.96963	6.36949	5.98266	6.8802	5.64974	5.98195	5.87512	0.388731	-0.186452	0.10114	0.0894109	0.384833	0.581194	0.319959	0.954594	0.841159
	chr1.CM0760.5_at	9.29317	9.41998	9.541	8.90062	9.38371	9.18079	9.16261	9.20595	9.2324	-0.263013	-0.217733	-0.240373	0.0774373	0.133305	0.0648105	0.300672	0.90223	0.477461
	chr1.CM0760.7_at	5.36516	5.36516	5.45845	4.68398	5.64979	5.04826	5.18447	5.36516	5.4859	-0.26891	-0.0510796	-0.159995	0.239451	0.816183	0.409182	0.501679	0.991347	0.748126
	chr1.CM0760.8_at	11.1179	10.3268	10.6637	10.6818	10.3706	10.643	10.643	10.8175	10.566	-0.137678	-0.0272906	-0.0824841	0.489178	0.889482	0.629846	0.707372	0.994239	0.863466
	chr1.CM0760.9_at	5.83618	5.79672	6.29943	5.74724	5.75185	5.45845	5.79337	5.83618	5.86486	-0.324927	-0.14597	-0.235449	0.0573341	0.353025	0.101605	0.26809	0.949437	0.524615
	chr1.CM0794.16_at	8.45217	8.4676	8.04456	8.09443	8.28168	7.92545	8.47405	8.31947	8.17503	-0.220928	0.00140225	-0.109763	0.177674	0.992794	0.423101	0.434475	0.999562	0.756266
	chr1.CM0794.19_at	11.3823	11.3526	11.545	11.5396	11.4945	11.9837	11.4716	11.4936	11.5117	0.245938	0.0656732	0.155806	0.105863	0.64254	0.221007	0.344634	0.979801	0.627777
	chr1.CM0794.22.1_at	8.41845	8.33712	8.23991	7.97382	7.97144	8.02282	8.40187	8.19956	8.22225	-0.342464	-0.0572637	-0.199864	0.00622505	0.566729	0.0402907	0.134388	0.971534	0.431888
	chr1.CM0794.22_at	5.77531	5.90595	5.74071	5.33878	5.74071	4.71633	5.85353	5.74071	5.77519	-0.542048	-0.0175127	-0.27978	0.0348403	0.937751	0.172816	0.226065	0.997158	0.586538
	chr1.CM0794.30_at	6.57518	6.57431	6.22252	7.66006	6.64222	8.94921	6.60979	6.95449	6.64507	1.29316	0.279115	0.786139	0.0217719	0.56422	0.0835901	0.189432	0.971458	0.503968
	chr1.CM0794.43_at	6.0177	5.87589	5.88305	5.48605	5.90191	5.83909	5.94517	5.8856	5.85559	-0.183197	-0.030096	-0.106646	0.167706	0.810725	0.339357	0.422272	0.991347	0.70819
	chr1.CM0794.48_at	3.34567	3.41172	3.56678	3.51945	3.41172	3.24583	3.67478	3.15385	3.19816	-0.0490582	-0.0991302	-0.0740942	0.755486	0.532713	0.589198	0.876761	0.967682	0.844643
	chr1.CM0794.48_x_at	4.16192	4.55181	4.4576	3.90462	4.20722	4.62685	4.23799	4.21884	4.19991	-0.144208	-0.171526	-0.157867	0.441078	0.362853	0.334986	0.671969	0.949853	0.705779
	chr1.CM0794.50.1_at	4.34101	4.61726	4.33464	4.39826	4.35983	4.1596	4.46195	4.17233	3.97613	-0.125075	-0.227501	-0.176288	0.41467	0.154408	0.197551	0.652273	0.910795	0.608999
	chr1.CM0794.50.2_at	10.3943	10.242	10.5115	10.3456	10.3345	10.1457	10.5102	10.5203	10.2491	-0.107344	0.0439404	-0.0317018	0.392226	0.721431	0.766183	0.635616	0.984871	0.918455
	chr1.CM0794.50_at	5.4952	5.78109	5.31167	5.4438	5.35508	5.21782	5.2293	5.51568	5.50044	-0.190419	-0.114181	-0.1523	0.214308	0.443557	0.248441	0.476058	0.95895	0.649064
	chr1.CM0794.57.2_s_at	7.31122	7.17864	7.02371	6.86358	7.16991	6.74299	7.36851	7.08757	7.00991	-0.245696	-0.0158607	-0.130779	0.130405	0.916749	0.332887	0.37747	0.996147	0.704535
	chr1.CM0794.7_at	7.99759	8.20978	7.59947	7.598	8.11889	7.40948	8.212	7.96906	8.23441	-0.226825	0.202875	-0.0119753	0.307127	0.358166	0.948808	0.565254	0.949853	0.984665
	chr1.CM0800.11_at	8.75357	8.80119	9.00799	8.82471	8.8317	8.88437	9.00783	8.7087	8.69786	-0.0073243	-0.0494515	-0.0283879	0.951354	0.681871	0.785265	0.975773	0.98282	0.925951
	chr1.CM0800.12_at	9.68435	9.57733	9.32891	8.35714	8.82203	8.68814	9.6618	9.08016	8.96377	-0.90776	-0.294955	-0.601358	0.00149916	0.177162	0.00736912	0.0856546	0.919002	0.26861
	chr1.CM0800.16_at	4.63552	4.64906	5.04661	4.8425	4.63552	4.36808	4.92292	4.61393	4.42175	-0.161698	-0.124195	-0.142946	0.391601	0.506839	0.382245	0.635391	0.96432	0.73164
	chr1.CM0800.19_at	7.93943	8.19535	7.82434	6.88613	7.83151	6.47702	7.88063	7.65091	7.52042	-0.921491	-0.30239	-0.611941	0.0129152	0.336295	0.041814	0.163396	0.946748	0.434974
	chr1.CM0800.2.1_at	7.52346	7.46072	7.60086	7.94585	7.62294	7.70205	7.6535	7.62499	7.47738	0.2286	0.0569399	0.14277	0.0706867	0.62174	0.173402	0.289501	0.978098	0.586772
	chr1.CM0800.20_at	3.3739	3.06957	3.11466	3.19657	3.53659	3.24424	3.14409	3.19657	3.11766	0.139761	-0.0332662	0.0532473	0.290109	0.795038	0.632745	0.549309	0.991347	0.864683
	chr1.CM0800.23_at	10.7872	10.9952	10.8537	10.7703	10.9234	10.8269	10.8694	10.8892	10.6562	-0.0385019	-0.0737625	-0.0561322	0.7243	0.503288	0.555268	0.861188	0.96432	0.828361
	chr1.CM0800.27.1_at	4.25254	4.23934	4.02797	4.79367	4.19041	4.35211	4.39961	4.98444	4.35211	0.272112	0.405437	0.338775	0.215052	0.0782484	0.0875226	0.476784	0.85691	0.506334
	chr1.CM0800.27_at	8.97458	8.73528	8.77519	9.05725	8.30696	8.79715	8.41802	9.20741	9.03592	-0.107896	0.0587658	-0.0245651	0.659305	0.809488	0.90724	0.82291	0.991347	0.970295
	chr1.CM0800.31_at	9.97855	10.6102	9.33212	9.32004	10.0876	9.60972	9.93747	9.70507	10.1256	-0.301186	-0.0509039	-0.176045	0.357034	0.873276	0.528687	0.609606	0.993073	0.815317
	chr1.CM0800.35_at	6.88819	6.95431	6.44846	6.78557	6.84948	6.75357	6.83285	6.65963	6.80031	0.0325537	0.000611004	0.0165824	0.818762	0.996563	0.892682	0.911275	0.999677	0.965811
	chr1.CM0800.39_at	6.53067	6.61601	6.3051	6.27071	6.6088	6.42516	6.61868	6.38704	6.71361	-0.0490389	0.0891794	0.0200702	0.726556	0.528158	0.86837	0.862315	0.965631	0.957148
	chr1.CM0800.41_at	4.46768	4.53928	4.05432	4.04757	3.93519	4.1614	4.47499	3.77504	4.29175	-0.305709	-0.17317	-0.23944	0.151244	0.397289	0.189721	0.403557	0.954594	0.602533
	chr1.CM0800.42.1_at	9.21164	9.5755	9.02573	8.90608	9.22062	9.03157	9.46728	9.16101	8.8683	-0.2182	-0.105424	-0.161812	0.273291	0.586629	0.343816	0.534025	0.974497	0.71087
	chr1.CM0800.42_at	10.1548	10.1476	9.31438	9.08188	9.1986	8.71887	9.2663	9.50953	9.46284	-0.87246	-0.459357	-0.665909	0.00430398	0.0769552	0.00867792	0.118535	0.855403	0.277013
	chr1.CM0800.47_at	9.73858	10.0996	9.21491	9.24369	9.65326	9.42535	9.56783	9.33352	9.60179	-0.243583	-0.183307	-0.213445	0.28141	0.410853	0.276128	0.540985	0.95632	0.667474
	chr1.CM0800.47_x_at	9.69294	10.0526	9.18315	9.20506	9.56628	9.4557	9.49869	9.25065	9.44825	-0.233886	-0.243704	-0.238795	0.285083	0.266653	0.213162	0.543953	0.933724	0.620373
	chr1.CM0800.52_at	7.68598	7.74303	8.16086	7.95939	7.81868	7.81242	7.76026	8.0136	7.80899	0.0002075	-0.00234027	-0.00106639	0.998858	0.987124	0.993225	0.999563	0.999508	0.997819
	chr1.CM0800.54_at	10.5061	10.3106	10.0506	9.63745	10.0803	9.67794	10.3612	10.235	10.2924	-0.490517	0.00708504	-0.241716	0.0109043	0.964126	0.10203	0.153348	0.998402	0.524779
	chr1.CM0800.57.1_at	9.22712	9.34008	8.91777	8.92667	9.09911	8.94489	9.07	8.96385	9.05799	-0.171434	-0.131043	-0.151238	0.196694	0.314203	0.189225	0.457731	0.942745	0.60211
	chr1.CM0800.60_at	6.79108	6.90568	6.28395	6.42769	6.67099	6.05674	6.94359	6.67099	6.67099	-0.275098	0.101619	-0.0867394	0.204839	0.625637	0.630546	0.466069	0.978895	0.863717
	chr1.CM0800.62_at	6.0177	5.94673	5.88186	6.08203	5.98187	6.0796	6.10973	5.83478	5.76423	0.0990696	-0.0458517	0.026609	0.394566	0.68867	0.787791	0.637359	0.983595	0.926673
	chr1.CM0800.63_at	8.6086	8.79805	8.73416	8.54804	8.87679	8.27641	8.66944	8.54985	8.41745	-0.146524	-0.168022	-0.157273	0.363101	0.30052	0.265539	0.613721	0.939127	0.660552
	chr1.CM0800.64.1_at	10.3634	10.3974	10.3126	10.3739	10.3634	10.2305	10.6623	10.3634	10.3945	-0.035251	0.115576	0.0401627	0.748643	0.306933	0.674022	0.873402	0.940733	0.881115
	chr1.CM0800.66_at	9.19575	9.20595	9.3627	9.33638	9.49107	9.54451	9.49797	9.31572	9.2612	0.202516	0.103494	0.153005	0.0913848	0.359183	0.133587	0.32326	0.949853	0.553121
	chr1.CM0800.67_at	6.39211	6.49023	6.60632	6.44311	6.60693	6.88552	6.14512	6.2237	6.42465	0.148971	-0.231728	-0.0413786	0.300934	0.122094	0.732884	0.55941	0.894765	0.904536
	chr1.CM0800.69_at	6.66993	6.62788	6.62566	6.80561	6.83733	6.56687	6.66451	6.38414	6.50398	0.0954455	-0.123612	-0.0140835	0.414294	0.296478	0.88726	0.651793	0.938744	0.964141
	chr1.CM0800.7.1_at	10.6379	10.5751	10.3904	10.08	10.4161	9.94828	10.5816	10.4161	10.3963	-0.386385	-0.0698388	-0.228112	0.0203338	0.623094	0.0873603	0.185818	0.978365	0.506334
	chr1.CM0800.72_at	7.12672	7.2049	7.20086	7.56984	7.44045	7.50672	7.33775	7.39418	7.21027	0.328177	0.13657	0.232373	0.00591222	0.169612	0.0167473	0.131596	0.916278	0.344898
	chr1.CM0800.76.1_at	5.92318	6.10824	6.08079	5.92318	5.94394	5.92318	6.13029	5.92318	5.89674	-0.107304	-0.0540011	-0.0806527	0.312949	0.60361	0.377747	0.570826	0.974942	0.729453
	chr1.CM0955.11_at	6.30169	6.35038	6.50121	7.02575	6.50121	6.80749	6.60108	6.27013	6.31932	0.393725	0.0124175	0.203071	0.0287411	0.936361	0.155645	0.210154	0.997026	0.574287
	chr1.CM0955.14.1_at	8.08161	8.01544	8.247	7.94174	7.824	7.94174	7.67094	7.94767	7.94174	-0.212192	-0.261235	-0.236713	0.0922245	0.045589	0.0382458	0.324525	0.813537	0.428232
	chr1.CM0955.14.1_x_at	5.80499	5.72787	5.94933	5.78851	5.72787	5.72061	5.4912	5.82088	5.71318	-0.0817312	-0.152305	-0.117018	0.482315	0.205334	0.256631	0.702638	0.930438	0.655869
	chr1.CM0955.14_at	6.62838	6.64072	6.82738	7.29106	7.00643	7.08391	6.7928	6.90243	6.75947	0.428308	0.119405	0.273856	0.00365835	0.305029	0.0182742	0.113293	0.940007	0.350991
	chr1.CM0955.18_at	8.3099	8.45481	8.29195	7.88252	8.34587	8.01589	8.40848	8.3099	8.3473	-0.270798	0.00300418	-0.133897	0.0623278	0.981673	0.255243	0.277213	0.999215	0.655171
	chr1.CM0955.20_at	7.30509	7.2753	7.24653	7.31419	7.1229	6.92453	7.35684	7.33828	6.78295	-0.1551	-0.116281	-0.135691	0.376688	0.503272	0.372058	0.624045	0.96432	0.72592
	chr1.CM0955.3.1_at	5.72456	5.84979	5.86833	4.98034	6.06083	5.24123	5.64945	5.641	5.73169	-0.386767	-0.140186	-0.263477	0.133412	0.564439	0.226592	0.381105	0.971458	0.632245
	chr1.CM0955.3.2_at	6.02755	6.04465	6.11143	5.48141	6.22155	5.65562	6.04711	5.8144	6.41145	-0.275014	0.0297768	-0.122618	0.214229	0.888098	0.508669	0.475959	0.994239	0.804226
	chr1.CM0955.4_at	7.35712	7.36355	7.47119	7.3055	7.68	7.45495	7.46695	7.38626	7.41973	0.0828685	0.0270271	0.0549478	0.473829	0.812832	0.581088	0.696106	0.991347	0.841159
	chr1.CM0980.14.1_at	9.39193	9.34484	9.65986	9.29476	9.25794	9.70565	9.60279	9.25686	9.2165	-0.0460939	-0.106828	-0.0764611	0.783065	0.527355	0.600077	0.892201	0.965177	0.849684
	chr1.CM0980.15_at	7.37827	7.58107	7.74129	7.70625	7.71202	8.11113	7.61041	7.5504	7.58996	0.276256	0.0167125	0.146484	0.0778704	0.906773	0.253951	0.301152	0.995628	0.654252
	chr1.CM0980.20_at	7.01406	6.65948	7.57734	8.75897	7.39167	10.5231	6.59966	8.06085	7.43193	1.80763	0.280521	1.04408	0.0293189	0.696998	0.118232	0.211895	0.984256	0.5388
	chr1.CM0980.21_at	7.05298	6.76057	7.44913	8.57453	7.35862	10.184	6.21985	8.01724	7.54963	1.61814	0.17468	0.89641	0.0399793	0.801285	0.159065	0.236414	0.991347	0.578695
	chr1.CM0980.22_at	9.66279	9.55919	9.66279	9.75092	9.6241	10.301	9.40747	9.83603	9.70447	0.263759	0.0210716	0.142416	0.181843	0.910474	0.390385	0.439331	0.995714	0.736943
	chr1.CM0980.23_at	11.2372	11.0116	11.1748	10.9931	11.0681	11.1104	11.2772	11.3407	11.4502	-0.0840161	0.214825	0.0654046	0.4185	0.0584733	0.465469	0.655142	0.846896	0.781226
	chr1.CM0980.5.2_at	6.38	6.40418	6.50483	6.67414	6.61479	6.63332	6.38451	6.29058	6.51565	0.21108	-0.0327531	0.0891634	0.0513858	0.735288	0.30152	0.257993	0.986115	0.684566
	chr1.CM0980.5_s_at	9.31265	9.27354	10.0585	9.50891	9.30835	9.67303	9.3327	9.39836	9.16062	-0.0514754	-0.251015	-0.151245	0.80864	0.254966	0.419438	0.905343	0.933724	0.75434
	chr1.CM0980.6.1_at	6.22509	6.29806	6.23016	6.39187	6.35382	6.18343	5.94933	5.97971	6.175	0.0586026	-0.216424	-0.0789109	0.580475	0.0634971	0.39596	0.771386	0.846896	0.740468
	chr1.CM0980.6.2_at	6.42787	6.58223	6.27252	6.21057	6.47887	6.36878	6.32314	6.33405	6.16344	-0.0748013	-0.153996	-0.114398	0.539902	0.222216	0.289717	0.743935	0.933724	0.677174
	chr1.CM0980.9_at	6.0912	6.21536	5.96685	6.19225	5.9183	5.45845	6.1224	5.83338	6.20778	-0.234801	-0.036619	-0.13571	0.239483	0.848571	0.422217	0.501679	0.991347	0.755554
	chr1.CM0982.11.1_at	5.80324	5.72069	6.01435	7.12824	6.03944	7.47725	4.93405	6.41165	5.55256	1.03555	-0.213339	0.411105	0.0357802	0.623205	0.28704	0.228076	0.978365	0.674761
	chr1.CM0982.11_at	8.59011	7.90809	8.67693	9.9745	8.7638	10.4362	7.73061	9.17591	8.0034	1.33312	-0.0884078	0.622356	0.0220161	0.858496	0.170243	0.190092	0.991347	0.584714
	chr1.CM0982.14_at	6.9296	6.95482	6.97612	6.83664	7.04308	6.88981	6.90858	6.6692	6.51193	-0.0303374	-0.256943	-0.14364	0.802553	0.0572496	0.192882	0.902428	0.846896	0.605199
	chr1.CM0982.17.1_at	5.74031	5.46294	5.53281	5.24081	5.67023	5.31474	4.83815	5.29718	5.76629	-0.170092	-0.278148	-0.22412	0.463249	0.241961	0.273824	0.689055	0.933724	0.666401
	chr1.CM0982.18.1_x_at	4.01034	4.02002	3.18791	4.01034	3.46697	3.56035	4.55228	4.14322	4.90304	-0.060206	0.793425	0.366609	0.830266	0.0174874	0.155346	0.916605	0.629617	0.574013
	chr1.CM0982.23_at	6.80319	6.65022	7.1422	7.23924	7.19562	6.67061	6.84259	7.01238	6.88845	0.169958	0.0492764	0.109617	0.364867	0.788237	0.495239	0.615182	0.989816	0.797569
	chr1.CM0982.29.1_at	9.4887	9.47102	9.88443	9.61645	9.66496	9.70565	9.45854	9.44747	9.50866	0.0476368	-0.143161	-0.0477623	0.703907	0.268669	0.660391	0.849148	0.933724	0.875108
	chr1.CM0982.32.2_at	6.00827	6.05189	6.19938	6.42715	6.58655	6.05189	5.78159	5.92318	5.77303	0.268681	-0.260582	0.00404924	0.0896806	0.0982523	0.974306	0.32048	0.878225	0.992335
	chr1.CM0982.36.1_s_at	3.99295	3.8321	3.82584	3.82475	3.90693	3.68089	3.52053	3.76721	3.92278	-0.0794366	-0.146791	-0.113114	0.540153	0.269625	0.322499	0.744064	0.933724	0.697493
	chr1.CM0982.38.1_at	10.8276	10.9362	10.6983	11.2437	10.6829	11.0535	11.0882	10.6781	10.7814	0.172665	0.0285209	0.100593	0.32247	0.86651	0.499049	0.579661	0.992309	0.799676
	chr1.CM0982.38_at	7.8167	7.95557	7.79809	8.01329	7.94608	7.82115	7.94138	7.83647	7.67817	0.0700567	-0.038114	0.0159713	0.52583	0.727835	0.865917	0.733751	0.985224	0.956442
	chr1.CM0982.39_at	8.07152	8.21042	8.40053	7.96826	8.30553	7.97712	8.12915	7.76516	8.37973	-0.143848	-0.136143	-0.139996	0.427677	0.45199	0.374985	0.662277	0.960035	0.72756
	chr1.CM0982.42.1_at	11.0173	11.192	10.8657	11.1952	11.005	11.0561	11.1444	10.7482	11.042	0.0604183	-0.0468083	0.006805	0.662001	0.734282	0.954411	0.824291	0.986115	0.986486
	chr1.CM0982.45.1_at	12.2105	11.745	12.4174	10.938	12.0141	10.8452	11.5965	11.745	11.7131	-0.858548	-0.439458	-0.649003	0.0178116	0.17245	0.0324711	0.177953	0.917756	0.410953
	chr1.CM0982.48_at	9.50582	9.42443	9.53918	9.6314	9.55035	9.46746	9.53724	9.50582	9.38116	0.0599258	-0.0150699	0.0224279	0.535699	0.874929	0.787076	0.740844	0.993116	0.926585
	chr1.CM0982.8.1_at	6.71018	6.72655	7.05567	6.71018	6.71018	6.90279	6.37188	6.43816	6.71018	-0.0564138	-0.324061	-0.190237	0.687597	0.0409928	0.140429	0.839253	0.797864	0.56057
	chr1.CM0982.8.2_at	8.55736	8.73602	9.0315	8.77519	8.67912	9.02593	8.46797	8.42817	8.4585	0.0517859	-0.323413	-0.135814	0.719615	0.046148	0.29108	0.858646	0.813537	0.678017
	chr1.CM0982.8_at	5.97807	6.03157	6.38683	5.87488	6.04828	5.80206	6.03157	5.86318	6.03157	-0.223751	-0.156715	-0.190233	0.123284	0.264018	0.129401	0.367431	0.933724	0.549181
	chr1.CM1255.1_s_at	6.0177	6.06861	6.32887	5.86998	6.08834	5.72247	6.07155	6.08241	6.1157	-0.244795	-0.048504	-0.14665	0.0803869	0.7052	0.205995	0.304881	0.984256	0.614502
	chr1.CM1255.10_at	4.50767	4.50767	4.53886	4.52893	4.36112	4.48406	4.63552	4.50767	4.73718	-0.0600269	0.108724	0.0243488	0.54848	0.288109	0.776892	0.749566	0.935737	0.92225
	chr1.CM1255.11_s_at	2.5414	2.60066	2.5414	2.38518	2.5414	2.89964	2.5414	2.32579	2.59403	0.0475886	-0.0740825	-0.0132469	0.742387	0.610464	0.915621	0.870002	0.975561	0.972896
	chr1.CM1255.13_at	8.79228	9.10893	8.75355	8.65942	8.79228	8.78644	8.87859	8.77288	8.69739	-0.138874	-0.101965	-0.12042	0.2688	0.409275	0.26824	0.529812	0.955765	0.662377
	chr1.CM1255.15_at	5.26607	5.59044	4.97365	4.73988	5.13455	4.93273	5.09467	5.13455	5.13129	-0.340997	-0.156548	-0.248772	0.0647561	0.359127	0.110095	0.280706	0.949853	0.530308
	chr1.CM1255.27_at	7.94061	7.93918	7.89644	7.53059	7.97666	7.69528	7.70849	7.86087	7.92703	-0.191231	-0.0932773	-0.142254	0.161376	0.475521	0.222364	0.415473	0.961616	0.628431
	chr1.CM1255.28.1_at	3.41172	3.22663	3.41172	3.71665	3.41172	3.63931	3.28288	3.67429	3.41172	0.239205	0.106272	0.172738	0.104432	0.442837	0.166322	0.342873	0.95895	0.583597
	chr1.CM1255.30_at	5.90529	5.43735	5.55941	6.74875	6.13636	5.64184	5.23747	6.14302	5.84503	0.541634	0.107823	0.324728	0.109144	0.731388	0.249455	0.349013	0.985764	0.650358
	chr1.CM1255.32_at	11.0797	10.8302	10.7123	12.3908	11.7936	12.0977	11.3999	12.1404	11.8948	1.21997	0.937657	1.07881	0.0003063	0.00181892	0.000263565	0.0546466	0.281953	0.0639021
	chr1.CM1255.42_at	8.36944	8.35977	8.3719	8.03336	8.25225	7.84834	8.33025	8.25225	8.19136	-0.322385	-0.10908	-0.215732	0.0197828	0.363031	0.0565795	0.183792	0.949853	0.462533
	chr1.CM1255.46_at	6.57159	6.58177	6.57001	6.42671	6.57782	6.48666	6.33805	6.36504	6.24927	-0.0773902	-0.257002	-0.167196	0.395964	0.0160698	0.0534141	0.63849	0.620546	0.456002
	chr1.CM1255.48_at	9.52528	9.72776	9.4372	9.16521	9.47418	8.66774	9.65148	9.38589	9.40885	-0.461035	-0.0813361	-0.271186	0.0411534	0.683965	0.140084	0.238905	0.98282	0.56057
	chr1.CM1255.49_at	9.5927	9.68166	9.51165	9.07956	9.52912	9.15006	9.51694	9.48467	9.59118	-0.342426	-0.064407	-0.203416	0.0255367	0.626884	0.0998506	0.201627	0.979166	0.522787
	chr1.CM1409.1_at	5.47184	5.66708	5.563	5.73693	5.54252	5.58905	5.563	5.563	5.40511	0.0555226	-0.0569371	-0.000707241	0.598077	0.58894	0.993763	0.7837	0.974497	0.997871
	chr1.CM1409.12_at	7.79297	7.86459	7.98703	9.08733	8.66101	9.51197	7.93342	8.59299	8.42024	1.20523	0.434017	0.819626	0.000519429	0.0898464	0.00253658	0.0646226	0.86526	0.180977
	chr1.CM1409.13.1_at	9.46779	9.5403	9.43786	9.43081	9.47561	9.42616	9.69834	9.40733	9.52813	-0.0377874	0.0626167	0.0124147	0.712051	0.543551	0.888261	0.854026	0.969906	0.964453
	chr1.CM1409.13.2_at	9.34145	9.40983	9.36139	9.34145	9.40918	9.31275	9.35611	9.26506	9.19268	-0.0164313	-0.0996078	-0.0580196	0.855339	0.284893	0.463931	0.928738	0.935737	0.78034
	chr1.CM1409.13_at	9.93043	10.0283	9.71579	9.70734	9.86406	9.63804	10.0583	9.83855	9.85333	-0.155034	0.0252085	-0.0649125	0.225626	0.837136	0.544915	0.487794	0.991347	0.822826
	chr1.CM1409.15_at	7.5817	7.65861	7.66488	7.33449	7.66851	7.14278	7.64477	7.24892	7.69964	-0.253134	-0.10395	-0.178542	0.151443	0.535657	0.233615	0.403719	0.968252	0.637759
	chr1.CM1409.16_at	6.44881	6.45574	6.34746	6.41145	6.34227	6.13645	6.63133	6.41145	6.20092	-0.12061	-0.0027665	-0.061688	0.374355	0.98336	0.594334	0.622943	0.999259	0.847167
	chr1.CM1409.18_at	8.62336	8.60247	8.71888	8.43755	8.44558	8.37425	8.82471	8.43976	8.58065	-0.229109	-0.0331967	-0.131153	0.071738	0.774046	0.210229	0.291391	0.987319	0.617807
	chr1.CM1409.21_at	7.40499	7.67754	7.57262	7.11759	7.80437	7.37569	7.48211	7.26652	7.57998	-0.119164	-0.108845	-0.114005	0.514032	0.550322	0.472166	0.724981	0.971305	0.784288
	chr1.CM1409.23_at	9.02455	8.90212	9.37316	9.12124	9.08022	9.20623	8.96196	8.92158	8.83468	0.035952	-0.193872	-0.0789601	0.78457	0.163289	0.493186	0.893177	0.914636	0.796573
Lotus japonicus similar to At1g33110: Unknown protein (T9L6.1)	chr1.CM1409.28_at	7.71838	7.8252	7.6064	9.57608	9.13421	8.77642	9.02854	9.10854	9.10262	1.44558	1.36324	1.40441	2.18707e-05	3.47452e-05	8.6801e-06	0.0193877	0.0394247	0.0114749
Lotus japonicus similar to At1g33110: Unknown protein (T9L6.1)	chr1.CM1409.29_at	5.00371	4.90477	4.44295	7.31184	6.66855	6.00061	6.30867	6.4777	6.31274	1.87653	1.58256	1.72954	0.000124936	0.000430837	7.80407e-05	0.0414546	0.141851	0.0351394
	chr1.CM1409.32.2_at	7.76405	7.16404	7.46756	7.07516	7.38451	6.81702	7.56668	7.82802	7.63178	-0.372982	0.210277	-0.0813525	0.0753929	0.286297	0.62469	0.297234	0.935737	0.860802
	chr1.CM1409.32.3_at	5.40098	5.35345	5.6645	7.83187	6.75241	6.41844	6.59153	6.63613	6.56627	1.52793	1.125	1.32647	0.000720039	0.00492231	0.00070815	0.0700074	0.43074	0.101252
	chr1.CM1409.34_at	4.71978	4.598	4.75992	5.0271	4.81039	4.5538	4.96207	4.78583	4.88024	0.104531	0.18348	0.144005	0.439893	0.189888	0.230828	0.670996	0.924732	0.636151
	chr1.CM1409.36_at	5.93869	5.96481	5.9862	5.77312	5.96481	5.39408	5.96481	6.00986	6.12588	-0.252563	0.070286	-0.0911386	0.106744	0.629757	0.474085	0.34542	0.979601	0.785489
	chr1.CM1409.4_at	5.75457	5.94307	5.41327	5.57213	5.42539	5.41297	5.96679	5.72554	5.55723	-0.233473	0.0462166	-0.0936282	0.169368	0.774028	0.506336	0.424535	0.987319	0.803046
	chr1.CM1409.6_at	10.1827	10.2315	10.1485	10.0752	10.0645	10.4555	10.289	10.1032	10.2707	0.0108522	0.0334365	0.0221444	0.932134	0.793388	0.84112	0.967751	0.991225	0.946958
	chr1.CM1409.7_at	10.3365	10.3913	10.3213	10.1937	10.209	9.95049	10.2732	10.0686	10.1682	-0.231967	-0.179714	-0.205841	0.0547213	0.121362	0.0500788	0.263478	0.894765	0.452374
	chr1.CM1413.10_at	11.8804	11.6237	11.8641	11.7401	11.7538	11.3282	12.0317	12.0568	11.8714	-0.182009	0.19727	0.00763018	0.224436	0.191071	0.951011	0.486679	0.925214	0.985468
	chr1.CM1413.11.1_at	4.92674	5.08523	4.15363	4.54528	4.62481	4.47235	5.34952	4.75702	4.92924	-0.174391	0.290057	0.0578329	0.487407	0.259263	0.787812	0.706262	0.933724	0.926673
	chr1.CM1413.13_at	4.24548	4.19991	4.36652	4.13544	4.12227	3.60805	3.88312	4.17753	4.11264	-0.315385	-0.212877	-0.264131	0.0740228	0.205522	0.0823914	0.294755	0.930438	0.503839
	chr1.CM1413.14.1_at	10.8194	10.8277	10.7112	10.3598	10.6882	10.4002	10.7528	10.5469	10.7306	-0.303378	-0.109352	-0.206365	0.0281488	0.370424	0.070271	0.209305	0.951899	0.487476
	chr1.CM1413.18_at	8.25622	8.2626	8.28287	8.78881	8.47578	8.89173	8.44896	8.39265	8.39002	0.451542	0.143313	0.297427	0.00360661	0.245937	0.0156894	0.113048	0.933724	0.337936
	chr1.CM1413.19_at	8.28798	8.2474	8.10901	7.75298	8.06255	7.59508	8.33847	8.26564	8.0046	-0.41126	-0.0118923	-0.211576	0.0185105	0.935603	0.122239	0.180154	0.997026	0.541214
	chr1.CM1413.24_at	4.47194	4.64647	4.36018	4.31961	4.63155	4.17919	4.42198	4.48619	4.47194	-0.11608	-0.0328247	-0.0744525	0.40193	0.809114	0.530992	0.643374	0.991347	0.815977
	chr1.CM1413.28_at	10.3863	10.2689	10.0488	10.6921	10.2611	10.3206	10.8418	10.4797	10.6134	0.189962	0.410325	0.300144	0.248322	0.025892	0.0509587	0.510175	0.713727	0.453672
	chr1.CM1413.31_at	8.46355	8.40044	7.99891	8.76886	8.5875	7.92848	8.92268	8.6127	8.65918	0.140649	0.443886	0.292267	0.541057	0.0761253	0.161916	0.744583	0.855329	0.580041
	chr1.CM1413.34_at	8.29925	8.21721	7.77944	8.22815	8.22296	7.93674	8.38157	8.4188	8.16886	0.0306452	0.224442	0.127543	0.849609	0.186879	0.372889	0.925591	0.922597	0.726323
	chr1.CM1413.35_at	7.19639	7.19583	6.95859	7.10606	7.22416	6.52106	7.49815	7.19583	7.23973	-0.16651	0.194301	0.0138959	0.390766	0.320224	0.932656	0.634582	0.945327	0.979405
	chr1.CM1413.36.1_at	6.50836	6.38573	6.08261	6.29439	6.50796	6.29151	6.59531	6.33121	6.3797	0.0390529	0.10984	0.0744465	0.780809	0.440823	0.543661	0.891387	0.95895	0.822114
	chr1.CM1413.38_at	8.97789	9.0782	8.59406	8.90056	8.91325	8.25747	9.37979	9.01094	9.02529	-0.192955	0.255292	0.0311685	0.378646	0.251709	0.866681	0.62579	0.933724	0.956582
	chr1.CM1413.6_at	10.7547	10.7868	10.6005	10.5924	10.689	10.629	10.9428	10.6335	10.5456	-0.077225	-0.0067083	-0.0419667	0.53677	0.956729	0.69636	0.741638	0.998402	0.88983
	chr1.CM1413.7_at	3.78102	4.01339	4.11413	4.07833	3.97885	3.97885	3.80768	3.7915	3.97885	0.0424965	-0.110169	-0.033836	0.71357	0.351761	0.735605	0.854777	0.948787	0.905549
	chr1.CM1413.9.2_at	7.36447	7.29087	7.62704	8.99351	7.54092	9.63949	8.01748	7.849	7.84252	1.29718	0.475538	0.886359	0.0146683	0.297543	0.0413818	0.169484	0.938848	0.433325
	chr1.CM1413.9_at	5.83631	5.66932	5.60686	5.83098	5.94673	6.34877	5.68277	5.83358	5.83098	0.337999	0.0782834	0.208141	0.0422074	0.596708	0.126668	0.241196	0.97477	0.546297
	chr1.TM0092.11_s_at	3.53137	3.52665	3.69913	3.74662	3.89474	4.21161	3.49025	3.41619	3.36365	0.365272	-0.162352	0.10146	0.0196816	0.239418	0.386911	0.183593	0.933724	0.734196
	chr1.TM0092.20_s_at	3.96655	4.02002	3.83983	3.67711	3.47544	3.95201	4.05541	3.64045	3.80872	-0.240619	-0.107275	-0.173947	0.143003	0.492283	0.213152	0.393612	0.96317	0.620373
	chr1.TM0092.23_at	4.14267	4.23664	4.19686	4.06984	3.69118	4.21369	3.93676	4.15944	4.14267	-0.200487	-0.112433	-0.15646	0.186438	0.443041	0.229568	0.444652	0.95895	0.63531
	chr1.TM0092.25_at	11.419	11.363	11.4254	10.7079	11.2767	10.5978	11.2569	11.0813	11.4062	-0.541648	-0.154317	-0.347983	0.0123734	0.396894	0.045932	0.160277	0.954594	0.440407
	chr1.TM0092.26_at	5.76916	6.68151	5.87211	6.37561	6.83622	4.63552	6.55372	5.52717	6.14318	-0.158478	-0.0329041	-0.0956912	0.773172	0.952169	0.840534	0.886736	0.998402	0.946958
	chr1.TM0103.18.2_at	6.54746	6.54325	6.74758	6.33564	6.73029	6.07277	6.55101	6.6004	6.51652	-0.233198	-0.0567863	-0.144992	0.17287	0.726656	0.315402	0.428367	0.985224	0.693137
	chr1.TM0189.8_s_at	4.49886	4.44082	4.59725	4.67991	4.7056	4.28961	4.44082	4.32013	4.39808	0.0460637	-0.125968	-0.039952	0.721912	0.341548	0.721516	0.859789	0.946748	0.899378
	chr1.TM0189.9_at	3.07356	3.18957	3.33404	3.26288	3.07204	3.03017	2.99832	2.78655	3.07356	-0.0773619	-0.246251	-0.161806	0.53345	0.069525	0.15244	0.738993	0.851903	0.572801
	chr1.TM0207.12_at	9.12738	9.18546	9.18546	9.29796	9.18546	9.32997	9.25983	9.17596	8.97666	0.105028	-0.0286178	0.038205	0.328002	0.784411	0.674147	0.584475	0.988947	0.881147
	chr1.TM0207.16_at	3.28165	3.2179	3.32157	3.18754	3.33883	3.28775	3.28165	3.28165	3.17434	-0.00233223	-0.0278279	-0.0150801	0.979746	0.762567	0.849819	0.990289	0.987319	0.94976
	chr1.TM0207.17_at	7.56772	7.54105	7.43776	7.54105	7.63016	7.12203	7.6664	7.69936	7.50346	-0.0844314	0.107562	0.0115654	0.56005	0.460553	0.925841	0.757892	0.960278	0.977169
	chr1.TM0207.18_at	6.13562	6.24608	6.20161	6.12951	6.16227	6.35326	6.07099	6.00988	6.12648	0.0205744	-0.125317	-0.0523712	0.83554	0.225518	0.545558	0.919172	0.933724	0.823271
	chr1.TM0207.20_at	7.5379	7.51084	7.52372	7.11619	7.35177	7.18122	7.34858	7.20978	7.42133	-0.307761	-0.197589	-0.252675	0.0135729	0.0808249	0.0175586	0.166601	0.859453	0.34734
	chr1.TM0207.26.1_at	5.11269	5.25401	5.1365	5.31873	5.0189	5.48242	5.25401	5.27791	5.4214	0.105621	0.150045	0.127833	0.431625	0.272291	0.27963	0.66496	0.933787	0.66922
	chr1.TM0207.7_at	9.6227	9.7627	9.34864	9.50005	9.76817	9.2903	9.8017	9.49806	9.56072	-0.0585054	0.0421475	-0.00817895	0.720772	0.796441	0.953821	0.85894	0.991347	0.986325
	chr1.TM0207.9_at	8.95728	8.83967	8.47774	8.02142	8.68485	7.88721	8.67184	8.40187	8.59067	-0.560408	-0.203441	-0.381924	0.0277318	0.365578	0.069025	0.208243	0.950599	0.485614
	chr1.TM0220.12_s_at	10.7029	10.0893	11.7816	11.1023	11.0844	11.7771	10.0037	11.6691	11.1712	0.46333	0.090058	0.276694	0.376808	0.860581	0.537419	0.624133	0.991347	0.818785
	chr1.TM0220.14_at	8.42011	8.66786	8.219	8.42011	8.42011	8.42011	8.60835	8.32548	8.3816	-0.0155492	0.00281715	-0.00636603	0.907751	0.983244	0.9563	0.956059	0.999259	0.986895
	chr1.TM0220.16_at	11.686	11.5959	11.6559	11.5989	11.4741	11.048	11.685	11.7817	11.9717	-0.272248	0.166852	-0.0526979	0.10033	0.290639	0.691727	0.337052	0.936669	0.887572
	chr1.TM0220.16_x_at	9.85825	9.42213	9.6812	9.91439	9.87977	9.39649	10.2795	10.4069	10.3919	0.0763551	0.705554	0.390955	0.650551	0.00194021	0.0218876	0.816735	0.293242	0.36644
	chr1.TM0220.8_at	6.54783	5.63349	7.96263	6.53504	7.16598	7.44487	4.41177	6.54783	6.10852	0.333979	-1.02528	-0.34565	0.624584	0.154458	0.559836	0.800324	0.910795	0.830354
	chr1.TM0220.8_s_at	7.60246	6.96821	8.92948	7.82851	8.24778	8.62364	6.63339	8.04597	7.06675	0.399925	-0.584682	-0.0923784	0.4511	0.279209	0.838242	0.679796	0.935737	0.946045
	chr1.TM0221.1.1_at	5.85969	6.06506	5.8584	5.90886	5.92318	5.95625	5.92318	5.91458	5.70834	0.00171564	-0.0790133	-0.0386488	0.987025	0.46109	0.673885	0.994104	0.96039	0.881115
	chr1.TM0221.10.1_at	8.91563	8.90558	9.09398	8.82205	9.05969	9.1968	8.876	8.82196	8.52421	0.0544504	-0.231008	-0.0882791	0.698495	0.124125	0.473128	0.845929	0.895028	0.78483
	chr1.TM0221.11.1_s_at	7.38323	7.51721	7.332	7.48658	7.33385	7.77509	7.13422	7.03015	7.07696	0.121026	-0.330371	-0.104673	0.354898	0.0260744	0.355505	0.607848	0.713727	0.717293
	chr1.TM0221.11.1_x_at	3.13531	3.10995	3.03229	3.23866	3.42698	3.19201	2.97506	2.97285	2.99016	0.193367	-0.113158	0.0401044	0.0704933	0.260432	0.634774	0.289172	0.933724	0.865163
	chr1.TM0221.13_at	11.3617	11.2656	12.1007	11.3578	11.5978	11.2036	11.1603	11.4188	11.4585	-0.189648	-0.23014	-0.209894	0.405128	0.31683	0.293287	0.644656	0.944308	0.67849
	chr1.TM0221.14_at	6.23652	6.26281	6.25079	5.96481	6.24577	6.12131	6.3963	6.26281	6.33621	-0.139411	0.0817326	-0.0288392	0.192247	0.429794	0.743946	0.452495	0.958541	0.909395
	chr1.TM0221.15.1_at	6.44553	6.66025	6.25653	5.80122	6.60006	5.8559	6.2628	6.07329	6.2628	-0.36838	-0.254474	-0.311427	0.112295	0.254893	0.119932	0.352649	0.933724	0.540398
	chr1.TM0221.16_at	7.51252	7.77485	7.66551	7.32502	7.55679	7.3716	7.58071	7.5504	7.57578	-0.233156	-0.0820003	-0.157578	0.05346	0.45438	0.116943	0.261292	0.960229	0.537542
	chr1.TM0221.17_at	6.97565	7.25268	6.52448	6.09005	6.28742	6.37065	6.61893	6.33584	6.9361	-0.668231	-0.287314	-0.477772	0.0104712	0.198864	0.0260218	0.152561	0.928209	0.385866
	chr1.TM0221.9_at	6.61709	6.55683	6.25396	6.20908	6.22474	6.15916	6.06887	6.06098	6.0411	-0.278302	-0.418977	-0.348639	0.0317447	0.00409804	0.00515731	0.217881	0.405792	0.233329
	chr1.TM0236.1_at	8.39284	8.27877	8.67478	8.36931	8.45887	8.61352	8.46925	8.56443	8.36763	0.0317697	0.0183047	0.0250372	0.807651	0.888315	0.824615	0.904772	0.994239	0.940395
	chr1.TM0236.10_at	4.61853	5.04889	4.72803	3.75468	5.05298	3.83929	4.77603	4.53622	4.55924	-0.582833	-0.174653	-0.378743	0.091473	0.584928	0.189898	0.323301	0.974497	0.602738
	chr1.TM0236.14.1_at	7.61958	7.80875	7.23292	7.38865	7.4776	7.25434	7.39526	7.6106	7.47125	-0.18022	-0.061379	-0.1208	0.26193	0.692991	0.378374	0.523006	0.983883	0.729493
	chr1.TM0236.14.1_x_at	8.90573	9.16396	8.45871	8.61475	8.72906	8.39897	8.65065	8.65065	8.65065	-0.261875	-0.192153	-0.227014	0.16084	0.291105	0.160472	0.41515	0.937073	0.57998
	chr1.TM0236.14_at	7.53878	7.48443	7.7187	7.61692	7.57001	7.97849	7.47234	7.53059	7.21069	0.141169	-0.176096	-0.0174632	0.346266	0.246477	0.890213	0.600325	0.933724	0.964722
	chr1.TM0236.15_at	8.71384	6.865	12.0724	11.0243	9.93615	11.9557	6.97022	10.1359	10.5634	1.75499	0.00607425	0.88053	0.220554	0.996463	0.465058	0.482383	0.999677	0.780958
	chr1.TM0236.18.1_at	4.50519	4.88933	4.48439	3.73593	4.26526	4.12303	4.43721	4.08335	4.80467	-0.584895	-0.184559	-0.384727	0.0218425	0.404649	0.06479	0.189636	0.955316	0.477461
	chr1.TM0236.18.2_at	6.16705	6.22902	6.3934	6.21657	6.3609	6.70808	6.21657	5.85016	6.13993	0.165361	-0.194269	-0.0144542	0.306753	0.234979	0.915294	0.564822	0.933724	0.972767
	chr1.TM0236.9.1_at	6.94722	7.07024	6.83688	7.28283	7.02371	7.68111	7.13432	6.98365	6.80466	0.377772	0.0227625	0.200267	0.0525887	0.895908	0.204904	0.260022	0.994239	0.61433
	chr1.TM0236.9.2_at	5.94155	5.92318	5.95127	5.76407	5.62858	6.41973	5.87981	5.76983	5.7855	-0.00120923	-0.126953	-0.0640812	0.994867	0.505019	0.695146	0.997751	0.96432	0.889334
	chr1.TM0236.9_at	9.02298	7.53492	5.7169	8.79228	7.74778	6.19615	8.58309	8.05022	6.90343	0.153804	0.420646	0.287225	0.865676	0.645413	0.716119	0.935049	0.979801	0.897664
	chr1.TM0240.15_at	8.771	8.43699	8.44068	9.18473	9.05229	9.04935	9.56407	9.22644	9.27025	0.545901	0.804032	0.674966	0.00263371	0.000191755	0.000240694	0.101912	0.0886202	0.0607406
Lotus japonicus similar to At3g09270: putative glutathione transferase	chr1.TM0240.17_at	6.36267	6.39073	5.18054	8.58355	7.99189	6.865	9.89627	8.77	9.32866	1.8355	3.35367	2.59458	0.00456608	7.63662e-05	0.000177999	0.121052	0.058965	0.0562649
	chr1.TM0240.20_at	10.3048	10.3459	9.18816	10.6346	10.3691	9.71625	11.2143	10.7874	11.2529	0.293676	1.13854	0.716108	0.406981	0.00830526	0.0369516	0.646118	0.50557	0.424339
	chr1.TM0240.23_at	9.1223	8.96963	8.67177	8.80386	8.79985	8.45363	9.42364	9.12506	9.14058	-0.235452	0.308527	0.0365373	0.164811	0.0789696	0.792453	0.418924	0.85691	0.927785
	chr1.TM0240.9_at	5.5929	5.65479	5.42421	5.62132	5.62456	5.5808	5.60281	5.60281	5.60281	0.0515952	0.0455121	0.0485537	0.585788	0.630074	0.554359	0.775513	0.979789	0.82805
	chr1.TM0252.27.1_at	3.39551	3.24439	3.20728	3.3812	3.02719	3.31237	3.55045	3.24439	3.00566	-0.0421376	-0.0155604	-0.028849	0.791809	0.922213	0.834576	0.897444	0.996435	0.944621
	chr1.TM0252.29.1_s_at	10.381	10.5762	10.2987	10.2663	10.562	10.2168	10.4947	10.3423	10.2155	-0.0702505	-0.0677918	-0.0690211	0.606018	0.618499	0.559326	0.789182	0.977851	0.829992
	chr1.TM0252.3_at	5.62708	6.29174	5.25054	6.42155	6.41713	5.92318	6.03052	5.5928	5.1887	0.530831	-0.119117	0.205857	0.104606	0.694768	0.439609	0.343048	0.984142	0.765874
	chr1.TM0252.5_at	5.13645	4.97797	5.11829	5.2963	4.92616	4.84559	4.95674	5.09357	5.06422	-0.0548865	-0.0393983	-0.0471424	0.680565	0.767055	0.683023	0.835523	0.987319	0.883688
	chr1.TM0252.6.1_s_at	9.5558	9.49889	10.0233	9.43139	9.78121	9.90162	9.38538	9.47528	9.4208	0.0120696	-0.265518	-0.126724	0.943786	0.145367	0.402327	0.972449	0.907194	0.743796
	chr1.TM0252.6_at	10.3463	10.1378	10.8184	11.0607	10.3164	11.8625	10.3888	10.2184	10.3888	0.645707	-0.102169	0.271769	0.0895983	0.770125	0.379153	0.320284	0.987319	0.729529
	chr1.TM0356.18.1_at	6.75927	6.67147	6.57001	6.58657	6.44095	6.88484	6.73886	6.75001	6.76593	-0.0294655	0.0846849	0.0276097	0.816082	0.508633	0.801362	0.909833	0.964337	0.931
	chr1.TM0356.19_s_at	6.3869	6.7689	5.63049	4.99166	5.80153	4.92698	5.92318	5.45221	6.37029	-1.02204	-0.34687	-0.684455	0.0174052	0.34906	0.0510925	0.17727	0.947735	0.453672
	chr1.TM0356.2.1_at	7.99096	8.06735	8.06181	8.01625	8.27339	7.86072	7.9069	7.75941	7.8375	0.0100787	-0.205434	-0.0976775	0.933245	0.113231	0.360367	0.968069	0.888149	0.718603
	chr1.TM0356.3_at	10.9432	11.0339	10.6277	10.6082	10.6663	10.8667	11.0464	10.9176	10.8685	-0.154554	0.0759135	-0.0393202	0.265318	0.573853	0.735091	0.526431	0.972372	0.905549
	chr1.TM0371.10_at	8.47948	7.98972	8.27417	9.24053	8.64571	9.86181	8.76004	8.69476	8.85974	1.00156	0.52372	0.762641	0.00463506	0.0819262	0.00940054	0.121594	0.859469	0.281292
	chr1.TM0371.12_at	6.97673	6.74217	6.82096	6.72806	7.04065	6.93089	6.94844	6.81789	6.72255	0.0532441	-0.0169937	0.0181252	0.662536	0.888668	0.863156	0.824636	0.994239	0.955489
	chr1.TM0371.15_at	7.17558	7.17447	7.3145	7.29782	7.22149	7.28353	7.1986	7.10641	7.18203	0.0460987	-0.0591696	-0.00653546	0.611895	0.516912	0.933317	0.793028	0.965177	0.979534
	chr1.TM0371.19_at	7.13795	6.75885	6.63594	6.0271	6.963	6.22247	7.32265	6.81692	7.09345	-0.440057	0.233424	-0.103317	0.112056	0.374381	0.644224	0.352324	0.953086	0.868628
	chr1.TM0371.20_s_at	9.37691	9.20386	9.9857	8.83064	9.66868	8.99149	9.34875	9.37627	9.4929	-0.358554	-0.116184	-0.237369	0.183101	0.651227	0.298756	0.440483	0.979801	0.682056
	chr1.TM0371.22_at	7.11542	7.04024	7.43824	7.08014	7.30367	7.57764	7.1485	6.87222	7.15661	0.122515	-0.138859	-0.00817169	0.466795	0.411508	0.954607	0.69111	0.956589	0.986486
	chr1.TM0371.23_at	7.60323	7.30184	7.41063	6.99724	7.36188	6.8014	7.51467	7.36188	7.79363	-0.385062	0.118161	-0.13345	0.0497882	0.504243	0.388009	0.255898	0.96432	0.735198
	chr1.TM0371.23_x_at	8.25443	8.19809	8.19809	7.96599	8.20394	7.6881	8.38461	8.1587	8.39462	-0.264192	0.0957782	-0.0842069	0.0869854	0.503585	0.497292	0.315952	0.96432	0.798813
	chr1.TM0371.24_at	6.94934	7.12939	7.13966	7.23089	7.12704	6.98117	7.60246	7.13966	7.41181	0.0402373	0.311851	0.176044	0.77267	0.04661	0.166988	0.886557	0.813537	0.583799
	chr1.TM0371.3_at	6.40863	6.25693	6.42083	6.6865	6.59692	6.64748	6.73972	6.7655	6.59692	0.281502	0.33858	0.310041	0.015456	0.00591182	0.00430338	0.171971	0.455989	0.218771
	chr1.TM0371.5_at	6.78295	6.30939	6.99146	8.33045	6.79347	8.64148	6.3963	6.74762	6.66463	1.2272	-0.0917477	0.567728	0.0169442	0.831627	0.152458	0.177118	0.991347	0.572801
Lotus japonicus similar to At2g19070: putative anthranilate N-hydroxycinnamoyl benzoyltransferase	chr1.TM0371.8_at	4.24813	4.72802	5.05775	9.08391	5.49887	9.76286	4.88628	5.60036	5.70158	3.43725	0.718107	2.07768	0.00468787	0.45474	0.0284157	0.121594	0.960229	0.395696
	chr1.TM0371.9_at	4.12422	4.26533	4.4477	4.7373	4.41494	6.10678	4.75582	4.36616	4.44083	0.807256	0.241854	0.524555	0.0572896	0.529886	0.136393	0.26809	0.966524	0.556488
	chr1.TM0372.1_at	6.916	6.9504	6.45229	5.6845	6.6011	5.52598	6.65333	6.33571	7.00645	-0.835705	-0.107736	-0.47172	0.0186321	0.720031	0.0944914	0.180245	0.984871	0.515141
	chr1.TM0372.12_s_at	3.92132	3.8013	3.92132	3.92132	3.92419	3.76924	3.92721	3.91065	3.96314	-0.00973149	0.0523527	0.0213106	0.916349	0.575448	0.790909	0.960289	0.972634	0.927346
	chr1.TM0372.14_at	7.78948	8.21545	8.30772	8.34492	8.10146	8.41024	7.79217	7.71476	7.80897	0.181321	-0.332253	-0.0754659	0.251422	0.0514689	0.570221	0.512951	0.833349	0.836475
	chr1.TM0372.4_at	8.99207	9.06842	9.18012	9.24938	9.28799	9.51345	9.00703	9.1967	9.34914	0.270072	0.104088	0.18708	0.0542991	0.415738	0.110578	0.262911	0.957781	0.531147
	chr1.TM0372.7_at	8.38423	8.29147	7.91228	8.63913	8.51084	8.25169	8.60308	8.38478	8.34855	0.271231	0.24948	0.260355	0.114844	0.142799	0.0850539	0.355594	0.906419	0.506334
	chr1.TM0372.8_at	5.10519	5.40666	4.91783	4.92527	5.18216	5.10519	5.12272	5.05921	5.15939	-0.0723516	-0.0294516	-0.0509016	0.604639	0.831998	0.673233	0.788149	0.991347	0.88102
	chr1.TM0372.9_at	5.33893	4.76741	4.41018	4.58073	4.19958	4.53211	5.01182	4.58073	4.35065	-0.401366	-0.191106	-0.296236	0.142131	0.463113	0.203511	0.392659	0.960605	0.61291
	chr1.TM0386.1_at	7.46224	7.10398	6.76005	6.81848	6.96743	6.49888	7.65034	7.04935	7.04935	-0.347161	0.140925	-0.103118	0.159137	0.548489	0.61111	0.413335	0.970846	0.854674
	chr1.TM0386.12_at	5.72349	6.436	5.74974	6.67522	5.86199	5.83879	5.83879	5.44747	5.51154	0.155588	-0.370479	-0.107445	0.573639	0.197992	0.652558	0.76697	0.927898	0.872909
	chr1.TM0386.19.1_at	7.22571	7.40812	7.19949	6.87323	7.23041	7.10234	7.22396	7.23214	7.17041	-0.209115	-0.0689371	-0.139026	0.101257	0.561978	0.194571	0.338675	0.971458	0.606353
	chr1.TM0386.19.1_x_at	7.81882	7.80512	7.64866	7.78279	7.83283	7.58784	7.6889	7.70505	7.6156	-0.0230467	-0.0876825	-0.0553646	0.825396	0.410021	0.544357	0.914145	0.956124	0.822596
	chr1.TM0386.19_at	7.73628	7.6979	7.87745	8.10446	7.9538	7.94223	7.82731	7.79768	7.47815	0.229619	-0.0694968	0.0800612	0.0870241	0.575125	0.459011	0.315952	0.972626	0.777312
	chr1.TM0386.20.1_at	6.87524	6.8037	6.68077	6.44311	6.59591	6.25009	6.67257	6.8197	6.80804	-0.356865	-0.0197988	-0.188332	0.0123472	0.866239	0.0895655	0.160245	0.992289	0.508953
	chr1.TM0430.10_at	8.02029	7.99422	8.15025	8.1749	7.96063	8.15219	8.0033	7.82024	7.92635	0.0409887	-0.138287	-0.0486493	0.698397	0.210159	0.596786	0.845847	0.932376	0.848318
	chr1.TM0430.15.1_s_at	8.05314	8.13637	8.33355	8.14882	8.17687	8.31991	8.08053	8.10334	8.02674	0.0408435	-0.104149	-0.031653	0.702224	0.34052	0.732036	0.848201	0.946748	0.904147
	chr1.TM0430.15.2_s_at	8.2666	8.27863	8.56228	8.3398	8.45859	8.45711	8.01547	8.13973	8.21056	0.0493287	-0.247251	-0.0989612	0.668904	0.054137	0.33268	0.828413	0.8371	0.704535
	chr1.TM0430.15_at	6.87869	6.87869	7.22697	7.09771	6.77009	6.93401	7.10874	6.7781	6.584	-0.0608447	-0.171167	-0.116006	0.718181	0.322171	0.433475	0.857435	0.945554	0.761805
	chr1.TM0430.16.1_at	6.4795	6.47017	6.696	6.3668	6.54688	6.10428	6.45448	6.33032	6.38462	-0.209235	-0.158747	-0.183991	0.138372	0.248451	0.133114	0.387979	0.933724	0.552459
	chr1.TM0430.16_at	3.9715	3.87725	4.63552	3.61016	4.02881	3.74348	4.19991	3.59005	3.9715	-0.367271	-0.240932	-0.304102	0.144149	0.321237	0.160507	0.394679	0.945327	0.57998
	chr1.TM0430.17.1_at	7.10328	7.36306	6.98058	6.36067	6.72088	6.81001	7.5096	6.49735	7.97713	-0.518453	0.179053	-0.1697	0.14556	0.595362	0.561731	0.395996	0.97477	0.83099
	chr1.TM0430.2_at	6.77711	6.41023	6.93441	6.31309	6.2346	5.80499	6.98213	6.35516	6.44196	-0.589694	-0.114168	-0.351931	0.0219277	0.604904	0.0889155	0.189862	0.974942	0.507689
	chr1.TM0430.3_at	8.57311	8.63423	9.04953	8.62168	8.69227	8.66749	8.56355	8.68108	8.60366	-0.0918079	-0.136189	-0.113999	0.497759	0.322013	0.337581	0.713056	0.945507	0.707198
	chr1.TM0430.6.1_at	5.19324	5.26236	5.30323	5.24377	5.16403	5.24115	4.88682	5.33061	5.24387	-0.0366307	-0.0991789	-0.0679048	0.772783	0.441244	0.540035	0.886614	0.95895	0.819377
	chr1.TM0430.7.1_at	3.7918	3.79887	3.75687	4.10702	3.79887	3.79887	3.90149	4.1366	4.01694	0.119072	0.235832	0.177452	0.323456	0.0686293	0.105926	0.580608	0.850221	0.527344
	chr1.TM0454.15_at	9.16409	9.08481	9.19741	9.26209	9.20812	9.10323	9.46003	9.21015	9.41308	0.0423762	0.212315	0.127346	0.685036	0.06538	0.18009	0.837826	0.847252	0.594023
	chr1.TM0454.18.1_at	7.89303	7.84625	7.55027	7.56919	7.44167	7.32282	7.85204	7.56974	7.55229	-0.318623	-0.105161	-0.211892	0.0407549	0.450614	0.0998954	0.238172	0.959809	0.522787
	chr1.TM0454.18_at	7.91354	8.08516	7.80959	7.35092	7.60808	7.41002	7.92818	7.7644	7.82095	-0.479757	-0.0982485	-0.289003	0.00218591	0.407025	0.0162182	0.0968074	0.95547	0.342129
	chr1.TM0454.19_at	7.7803	7.74612	8.07264	7.75866	7.76384	7.96316	7.60027	7.65497	7.6156	-0.0377986	-0.242741	-0.14027	0.748593	0.0629853	0.190557	0.873402	0.846896	0.603271
	chr1.TM0454.27.1_at	2.74732	2.74732	2.85427	2.59517	2.67861	3.18791	2.79619	2.96684	3.03512	0.0375906	0.149743	0.093667	0.814969	0.362243	0.50562	0.909379	0.949853	0.802936
	chr1.TM0454.3_at	8.8399	8.82735	8.63472	8.63316	8.72493	8.3533	9.13782	8.67776	8.75297	-0.196861	0.0888613	-0.0539999	0.224775	0.570642	0.689277	0.486993	0.971963	0.886643
	chr1.TM0454.39_at	9.05234	9.08087	9.34371	9.03748	9.15653	9.19302	9.08862	9.07538	9.13124	-0.0299658	-0.0605635	-0.0452647	0.782409	0.579304	0.631548	0.891961	0.97324	0.864171
	chr1.TM0454.5_x_at	3.49789	3.17013	3.36343	3.2467	3.41102	3.36343	3.32121	3.56079	3.39821	-0.00343312	0.0829169	0.0397419	0.977053	0.493226	0.701836	0.989117	0.96317	0.892222
	chr1.TM0483.11_at	6.0295	6.00196	6.07185	5.86178	5.95973	6.01066	6.0295	6.23754	6.0295	-0.0903777	0.0644099	-0.0129839	0.373552	0.521287	0.879971	0.622118	0.965177	0.961176
	chr1.TM0483.12_at	4.89436	4.85714	5.02028	4.87769	5.01903	5.33201	4.9513	5.01903	5.10761	0.15232	0.102056	0.127188	0.262186	0.443433	0.27847	0.523265	0.95895	0.668358
	chr1.TM0487.1_at	7.00262	6.98559	7.14719	6.98656	6.77799	7.01774	7.03254	6.56346	6.7222	-0.117708	-0.272403	-0.195056	0.407412	0.0753537	0.130847	0.646549	0.854537	0.55104
	chr1.TM0487.16_at	6.20554	6.13272	6.43572	6.19737	6.4405	6.73205	6.18455	6.16677	6.03291	0.198645	-0.129918	0.0343634	0.209568	0.399688	0.793221	0.471332	0.954594	0.927926
	chr1.TM0487.18_at	5.95451	6.12616	5.81539	5.77741	5.95451	5.37663	6.32733	5.86697	6.09524	-0.262504	0.131158	-0.0656729	0.168825	0.473654	0.67562	0.423661	0.961616	0.881624
	chr1.TM0487.19_s_at	7.01585	6.99322	7.16868	7.262	6.76979	7.20359	6.99863	7.20304	6.97215	0.019208	-0.00131392	0.00894706	0.896655	0.992907	0.944284	0.951318	0.999567	0.982977
	chr1.TM0487.2_at	6.21409	6.34468	6.21829	6.0738	6.14206	5.44236	6.15664	6.18826	6.20097	-0.372947	-0.0770666	-0.225007	0.0573299	0.662976	0.163269	0.26809	0.980534	0.581693
	chr1.TM0487.3_at	5.41416	5.20629	5.04547	4.51296	5.31808	4.71801	5.75841	5.66004	5.31808	-0.372288	0.356868	-0.00771006	0.114611	0.128341	0.96757	0.355594	0.898858	0.990591
	chr1.TM0487.4.1_at	9.13623	8.91986	9.09084	9.18736	9.14921	9.26924	9.20609	9.14921	9.01879	0.152956	0.0757179	0.114337	0.160704	0.468397	0.219542	0.415031	0.961616	0.626622
	chr1.TM0487.4_at	9.71417	9.83823	9.67857	9.88012	9.78027	9.71683	9.84841	9.68282	9.61304	0.0487518	-0.0288997	0.00992605	0.643441	0.782918	0.912825	0.811853	0.988685	0.971965
	chr1.TM0487.7_at	6.60496	6.77554	6.44035	6.31666	6.66801	6.21398	6.61052	6.6015	6.4683	-0.207401	-0.0468469	-0.127124	0.174115	0.746404	0.323399	0.429675	0.986617	0.698088
	chr1.TM0498.1_s_at	6.04707	6.04707	5.91983	6.05642	6.24991	5.62556	5.77026	6.16831	6.04707	-0.0273633	-0.00944363	-0.0184034	0.874616	0.956541	0.902438	0.939035	0.998402	0.969052
	chr1.TM0498.16_at	6.88819	6.77011	6.43384	6.44096	6.69469	6.13732	6.6504	6.75101	6.61627	-0.273061	-0.0248206	-0.148941	0.129807	0.882815	0.320892	0.376584	0.994239	0.696533
	chr1.TM0498.8.1_s_at	5.21121	5.25668	5.1778	4.96239	5.42837	4.93647	5.00264	5.1778	5.09285	-0.10615	-0.124133	-0.115142	0.460437	0.390741	0.359434	0.686927	0.954594	0.71842
	chr1.TM0498.8.2_at	7.47941	6.84427	6.68452	6.60058	6.96794	6.76846	6.92488	7.03668	6.77384	-0.223745	-0.0909341	-0.15734	0.293417	0.660868	0.388497	0.552459	0.980228	0.73552
	chr1.TM0507.11.1_at	7.92091	7.93905	7.91154	7.85822	7.99699	8.09486	7.83396	7.80934	7.68133	0.0595273	-0.148958	-0.0447152	0.551592	0.156274	0.604644	0.751682	0.910795	0.851719
	chr1.TM0507.11_at	6.93872	6.93872	7.00527	6.91019	7.00949	6.61471	6.81921	6.9898	7.09644	-0.116108	0.00757649	-0.0542657	0.376346	0.952896	0.62752	0.623878	0.998402	0.86232
	chr1.TM0507.12_at	8.82646	9.61904	9.63153	9.00559	9.65173	4.76612	11.4352	8.32548	9.37284	-1.5512	0.352165	-0.599518	0.23209	0.777641	0.581318	0.494866	0.987992	0.841174
	chr1.TM0507.14_at	7.3627	8.45317	8.27949	6.75208	8.48839	3.05296	10.0304	6.87624	8.21372	-1.93398	0.341659	-0.79616	0.158891	0.79213	0.483683	0.41289	0.990866	0.790703
	chr1.TM0507.17_at	7.27932	7.30184	7.52512	7.7112	7.9177	6.78534	7.74232	7.91959	7.82222	0.102653	0.459282	0.280967	0.695289	0.103962	0.233222	0.843851	0.884724	0.637361
	chr1.TM0507.25.1_at	6.53067	6.86827	6.98529	6.4777	6.9528	6.01611	7.55241	6.611	6.59677	-0.312539	0.12532	-0.0936095	0.329925	0.689232	0.729844	0.586109	0.983595	0.903229
	chr1.TM0507.27_s_at	6.17822	6.06518	6.274	6.3102	6.17236	6.56628	6.3479	6.28689	6.274	0.177148	0.130462	0.153805	0.168114	0.298168	0.167146	0.422735	0.938848	0.583898
	chr1.TM0509.1.4_at	6.3079	6.17459	6.29498	6.45726	6.17459	6.05547	6.16719	6.2819	6.05674	-0.0300494	-0.0905466	-0.060298	0.812797	0.481184	0.585857	0.907935	0.962442	0.843422
	chr1.TM0509.14_at	8.71885	8.67912	8.82603	8.75195	8.82373	8.73134	8.89951	8.74053	8.69215	0.0276712	0.0360608	0.031866	0.778216	0.714034	0.708515	0.889706	0.984871	0.894696
	chr1.TM0509.3.1_at	9.38926	9.20812	9.24871	9.73947	9.57293	9.6125	9.5652	9.47891	9.42785	0.359601	0.20862	0.28411	0.00479419	0.0591531	0.00797626	0.122133	0.846896	0.273594
	chr1.TM0523.11_at	10.3701	10.1932	10.5484	10.702	10.7027	10.1651	10.7359	10.7782	10.4992	0.152707	0.300537	0.226622	0.390035	0.109398	0.15628	0.633901	0.884724	0.575179
	chr1.TM0523.12_at	9.2135	9.40941	9.12348	8.96561	9.2135	9.24572	9.28012	8.94776	9.27209	-0.107191	-0.0821437	-0.0946673	0.447296	0.557609	0.43866	0.677115	0.971403	0.765448
	chr1.TM0523.17_s_at	6.09005	5.83038	6.09435	6.33278	5.98266	6.09005	6.12952	5.92318	6.13538	0.130236	0.0577662	0.0940009	0.337524	0.663774	0.420369	0.592338	0.980724	0.754681
	chr1.TM0523.18_at	9.54498	9.79686	9.16221	9.69433	9.9706	9.00177	10.1888	9.90128	10.0865	0.054218	0.557498	0.305858	0.832181	0.0517699	0.189198	0.917612	0.833349	0.60211
	chr1.TM0523.19_at	9.26743	9.73549	9.93448	8.77209	9.84498	5.50237	11.3927	8.56462	9.38087	-1.60599	0.133585	-0.736201	0.161067	0.901662	0.439566	0.415337	0.99496	0.765874
	chr1.TM0523.20.1_at	8.52004	8.57411	8.65931	8.39924	8.61871	8.1305	8.70085	8.59193	8.73261	-0.20167	0.0906438	-0.055513	0.152163	0.499576	0.630779	0.404651	0.963783	0.863812
	chr1.TM0523.20.2_at	7.92817	8.17387	8.42887	7.50181	8.29287	4.96987	9.78595	7.09367	7.79879	-1.25545	0.0491685	-0.60314	0.183089	0.956168	0.444112	0.440483	0.998402	0.768496
	chr1.TM0523.20_at	9.47111	9.39682	9.33671	9.29392	9.44413	9.2178	9.51911	9.42165	9.18248	-0.0829297	-0.0271371	-0.0550334	0.489734	0.818966	0.594498	0.707888	0.991347	0.847225
	chr1.TM0534.1_at	7.95093	8.02778	8.64989	8.22143	8.46225	8.63742	7.948	8.01289	8.03045	0.230834	-0.212422	0.00920586	0.247833	0.284808	0.955848	0.509725	0.935737	0.986871
	chr1.TM0534.11_x_at	6.10837	6.18998	6.34686	6.1322	6.45525	6.32114	6.25234	6.06237	6.32411	0.0877924	-0.00213076	0.0428308	0.49145	0.986491	0.695607	0.708818	0.999508	0.889506
	chr1.TM0534.12.2_at	9.84167	10.1777	10.4932	10.0424	10.8368	10.2397	9.84237	9.72245	9.56044	0.202118	-0.462441	-0.130161	0.392079	0.0699937	0.520561	0.635552	0.853249	0.811459
	chr1.TM0534.12_at	7.49518	7.33046	7.10352	7.27518	7.27518	7.12097	7.42528	7.30688	7.38725	-0.0859388	0.0634165	-0.0112611	0.480395	0.600157	0.913747	0.701429	0.97477	0.972192
	chr1.TM0534.16_at	7.89083	7.87309	7.94544	7.65923	7.90495	7.88863	7.85181	7.77758	7.82056	-0.0855166	-0.0864672	-0.0859919	0.399762	0.394757	0.331581	0.641406	0.954594	0.704196
	chr1.TM0534.20_at	4.68568	4.49414	4.68568	5.05481	4.68568	5.00658	4.11567	4.3191	4.70429	0.293859	-0.242142	0.0258583	0.109315	0.177109	0.860634	0.349205	0.919002	0.95457
	chr1.TM0534.21.1_at	9.9026	10.1253	10.5697	10.0544	10.8996	10.1985	9.97784	9.76365	9.81898	0.184978	-0.345708	-0.080365	0.45357	0.177377	0.703468	0.681665	0.919002	0.892834
	chr1.TM0534.21_at	9.65346	9.64445	9.8482	9.65722	9.55206	9.66575	9.77642	9.66575	9.66575	-0.0903621	-0.0127315	-0.0515468	0.373459	0.897908	0.552558	0.622083	0.994239	0.827364
	chr1.TM0534.23_at	7.09741	6.914	7.10689	7.08487	7.14733	7.3663	7.09741	6.95324	6.98501	0.160069	-0.0275462	0.0662614	0.178226	0.807144	0.502665	0.435164	0.991347	0.801613
	chr1.TM0534.9_at	9.80405	9.62207	9.89167	9.82479	10.0515	9.80271	10.2478	10.0635	9.89167	0.120412	0.295071	0.207741	0.373348	0.047499	0.0950327	0.622072	0.817229	0.515717
	chr1.TM0637.10.1_x_at	2.68715	2.4639	3.1949	4.09658	3.48349	3.78733	2.97342	3.15535	2.9329	1.00715	0.238571	0.622861	0.000935776	0.280902	0.00724802	0.0751292	0.935737	0.26861
	chr1.TM0637.10.2_at	5.61663	5.83256	5.94787	6.16684	6.09653	6.6424	5.87761	5.98266	6.17016	0.502904	0.211126	0.357015	0.0134227	0.229478	0.0330314	0.165981	0.933724	0.413467
	chr1.TM0637.10_x_at	3.9088	4.07365	3.96412	3.9715	3.8068	3.55868	4.24118	3.76169	3.96412	-0.203199	0.00680556	-0.0981969	0.206672	0.964629	0.466946	0.468152	0.998402	0.78176
	chr1.TM0637.11_x_at	3.26022	3.19513	3.07523	3.06044	2.95248	2.88588	3.30794	3.34755	3.23396	-0.210592	0.119626	-0.0454829	0.0547307	0.241312	0.595145	0.263478	0.933724	0.847473
	chr1.TM0637.12.1_s_at	3.80576	3.7931	3.78616	3.79887	3.53659	3.79887	4.46629	3.79887	4.13247	-0.0835637	0.337537	0.126986	0.618128	0.0668808	0.388672	0.796694	0.849961	0.735561
	chr1.TM0637.13_s_at	3.85315	3.65604	3.73561	3.72736	3.87753	3.14814	3.48158	3.65604	3.65604	-0.163928	-0.150383	-0.157155	0.378179	0.417198	0.331677	0.625457	0.957781	0.704295
	chr1.TM0637.2.1_at	8.87961	9.0561	8.67198	8.72045	8.82344	9.15901	8.75712	8.61563	8.74115	0.0317339	-0.164599	-0.0664323	0.82912	0.278935	0.604233	0.916062	0.935737	0.851617
	chr1.TM0637.6.1_at	7.90218	7.84337	7.94029	7.85181	7.85181	8.12991	7.99252	7.58942	7.59731	0.0492314	-0.168862	-0.0598152	0.724058	0.243143	0.621614	0.861042	0.933724	0.859616
	chr1.TM0637.8_at	5.79645	5.81358	6.01625	5.70379	5.8577	5.79645	5.79645	5.62766	5.79645	-0.0894471	-0.135243	-0.112345	0.409017	0.222965	0.240867	0.647502	0.933724	0.644044
	chr1.TM0671.14_at	6.62395	6.55474	5.78777	3.92103	4.81099	4.73699	6.74552	5.42618	5.72009	-1.83248	-0.358227	-1.09535	0.00101033	0.373725	0.00924345	0.0761676	0.95294	0.280738
	chr1.TM0671.15.2_at	5.87994	5.83513	5.63855	5.6229	5.89858	5.45845	5.57668	5.52213	5.63855	-0.124565	-0.205423	-0.164994	0.357304	0.144192	0.172099	0.609809	0.907194	0.585574
	chr1.TM0671.15_at	8.78275	8.90164	8.45371	8.58869	8.66774	8.31918	8.59571	8.55008	8.73487	-0.187496	-0.0858165	-0.136656	0.223336	0.564082	0.299544	0.485392	0.971458	0.683216
	chr1.TM0671.17_at	7.12824	7.28775	6.89763	6.42612	6.87546	6.22168	7.09378	6.62912	7.01712	-0.596785	-0.191201	-0.393993	0.0135214	0.351505	0.0443192	0.166404	0.948783	0.439952
	chr1.TM0671.18.1_at	8.98285	8.97082	8.6471	8.23052	8.54153	8.07579	9.02648	8.57251	8.6471	-0.584309	-0.118226	-0.351268	0.00743541	0.503661	0.0407309	0.139816	0.96432	0.432577
	chr1.TM0671.21.1_at	5.33277	5.689	5.39484	4.9627	5.25862	5.30181	5.40497	5.02637	5.30181	-0.297823	-0.227817	-0.26282	0.0776943	0.162008	0.0731038	0.300881	0.913985	0.492279
	chr1.TM0671.21_at	2.44646	2.47524	2.76982	2.64533	2.83782	2.64533	2.98666	2.53039	2.85977	0.145655	0.228437	0.187046	0.341593	0.149897	0.170815	0.595924	0.907511	0.585169
	chr1.TM0671.22_at	5.23011	5.04834	5.11668	4.80054	5.1954	4.62208	5.3315	4.83143	4.96641	-0.259034	-0.0885914	-0.173812	0.170696	0.622709	0.278294	0.42602	0.978365	0.668358
	chr1.TM0671.8_at	8.918	8.45525	8.96672	9.94448	8.81806	10.4425	8.83335	9.12401	9.08881	0.95502	0.235397	0.595208	0.0246129	0.522724	0.0842708	0.198462	0.965177	0.505392
	chr1.TM0671.9_at	8.63944	8.75168	8.66063	8.66656	8.77791	8.65275	8.75814	8.63988	8.79338	0.015155	0.0465513	0.0308531	0.871698	0.622062	0.705167	0.937747	0.978098	0.893332
	chr1.TM0688.12.1_at	4.39808	4.39808	4.39808	4.23751	4.46013	4.5601	4.26457	4.34037	4.39808	0.0211663	-0.0637399	-0.0212868	0.84358	0.555969	0.818832	0.922613	0.971403	0.938053
	chr1.TM0688.17_at	10.1	10.0201	9.6618	9.17627	9.65581	8.90618	9.6151	9.602	9.53938	-0.681193	-0.341786	-0.511489	0.00592406	0.10552	0.012602	0.131596	0.884724	0.313304
	chr1.TM0688.20_at	8.92445	8.98535	8.94329	9.27656	9.05229	9.08215	8.99828	9.13519	9.20032	0.185972	0.160233	0.173103	0.0970123	0.144926	0.0777301	0.33233	0.907194	0.4999
	chr1.TM0688.27_at	9.90924	10.0468	10.0081	9.5375	9.87949	9.43008	10.0158	9.67724	10.0209	-0.372354	-0.0833837	-0.227869	0.0300579	0.57822	0.102271	0.214019	0.972877	0.524885
	chr1.TM0688.3.2_at	7.57242	7.78551	7.70359	7.36124	8.01573	6.86066	7.70654	7.63189	8.02208	-0.274629	0.0996671	-0.0874809	0.30739	0.703634	0.699855	0.565398	0.984256	0.891258
	chr1.TM0688.6_at	9.86007	9.91822	9.73038	9.68149	10.1474	9.27511	9.91822	9.97992	10.1778	-0.134883	0.189091	0.0271043	0.510336	0.361747	0.877133	0.721886	0.949853	0.960093
	chr1.TM0750.10_at	6.67414	6.67414	6.65989	6.47326	6.67414	6.70879	6.78248	6.5717	6.31782	-0.0506608	-0.112059	-0.0813599	0.7036	0.407548	0.484904	0.848959	0.95547	0.791678
	chr1.TM0750.11.1_at	4.53239	4.45561	4.94998	4.67068	4.86964	5.02682	4.44295	4.46364	4.27196	0.209721	-0.253143	-0.0217112	0.201171	0.130404	0.87265	0.462749	0.902012	0.958524
	chr1.TM0750.11_at	5.4438	5.5408	5.83048	5.5337	5.9148	5.51962	5.52403	5.60189	5.68465	0.0510111	-0.00150457	0.0247532	0.730724	0.991873	0.846723	0.864262	0.999508	0.94866
	chr1.TM0750.13_at	7.87989	7.59214	8.22831	7.9963	8.12918	8.34356	7.53317	7.80663	7.64872	0.256235	-0.23727	0.00948248	0.164782	0.194931	0.949866	0.418887	0.925378	0.985233
	chr1.TM0750.14_s_at	6.57559	6.70212	6.75651	6.69871	6.78212	6.7674	6.76566	6.7926	6.9165	0.0713372	0.146848	0.109092	0.463209	0.149369	0.209209	0.689048	0.907511	0.617324
	chr1.TM0750.15_at	9.9305	9.94679	9.61801	8.87971	9.40444	8.93699	9.82888	9.58436	9.58961	-0.758055	-0.164154	-0.461104	0.00122166	0.34009	0.00980722	0.0804058	0.946748	0.286009
	chr1.TM0750.18_at	5.68277	5.40714	5.70737	5.48925	5.74071	5.50458	6.12075	5.70737	5.70737	-0.0209134	0.24607	0.112578	0.890355	0.129751	0.401076	0.947932	0.900995	0.742941
	chr1.TM0750.2_at	7.94137	8.10892	7.62808	7.57041	7.93277	7.29445	7.99944	7.8185	7.5666	-0.293579	-0.0979433	-0.195761	0.163467	0.624702	0.272585	0.417482	0.978599	0.665566
	chr1.TM0750.20_at	5.88305	5.72401	5.80276	6.05955	5.98046	5.39765	6.08569	5.97378	5.88305	0.00927982	0.177567	0.0934232	0.957083	0.317408	0.536158	0.978504	0.944389	0.818189
	chr1.TM0750.21_at	6.43635	6.40127	6.55932	6.40665	6.45732	6.10857	6.46966	6.45732	6.51147	-0.141467	0.013836	-0.0638155	0.238937	0.904505	0.52755	0.501214	0.995433	0.814467
	chr1.TM0750.4_at	6.77711	6.83771	6.83771	6.73402	6.94912	6.90914	6.89962	6.698	6.99171	0.0465818	0.0455962	0.046089	0.675928	0.682342	0.633469	0.833098	0.98282	0.864836
	chr1.TM0750.4_x_at	6.83756	7.08366	6.84112	7.01374	6.85529	6.78139	6.88205	6.75394	6.84143	-0.0373088	-0.0949764	-0.0661426	0.739536	0.405444	0.500477	0.868492	0.95547	0.800046
	chr1.TM0750.5.1_at	7.16102	7.30254	7.20306	6.93872	7.12365	6.85874	7.12365	6.98338	7.23392	-0.248501	-0.108555	-0.178528	0.0498318	0.348093	0.0929785	0.255898	0.947645	0.513255
	chr1.TM0750.5.2_at	8.36218	8.27127	8.24363	8.45354	8.19914	8.53888	8.41602	8.42943	8.36218	0.10483	0.110186	0.107508	0.354912	0.332091	0.277907	0.607848	0.946748	0.66826
	chr1.TM0750.5_at	8.03295	8.02612	7.98576	8.02612	7.91597	8.03715	8.15865	7.9809	8.03677	-0.0218637	0.0438327	0.0109845	0.813727	0.638294	0.891158	0.90835	0.979801	0.965087
	chr1.TM0750.6_at	6.8721	6.98722	6.58205	6.37907	6.78662	6.23423	6.80167	6.55923	6.8751	-0.347148	-0.0684564	-0.207802	0.0720196	0.696939	0.1924	0.291812	0.984256	0.604902
	chr1.TM0805.10.2_at	7.22313	7.28667	6.88444	7.00649	7.31398	6.9361	7.25926	7.19019	7.12049	-0.0458894	0.058569	0.0063398	0.752135	0.687423	0.959703	0.875028	0.983595	0.987769
	chr1.TM0805.10_at	5.94155	5.95025	5.71773	5.31759	5.71773	5.274	5.77026	5.67474	5.46067	-0.433404	-0.234619	-0.334012	0.0160233	0.143465	0.0272416	0.17482	0.907194	0.391668
	chr1.TM0805.16.1_at	5.94312	5.96163	5.66078	5.85496	5.7668	6.03531	6.00021	5.79046	5.81547	0.0305151	0.0135365	0.0220258	0.809609	0.914771	0.840768	0.905986	0.996134	0.946958
	chr1.TM0805.5.1_at	6.20819	6.22902	6.39266	6.39972	6.49313	5.88173	6.27658	6.35186	6.11499	-0.0184277	-0.0288151	-0.0236214	0.911589	0.862232	0.869513	0.957781	0.991609	0.957552
	chr1.TM0805.5_at	5.29825	5.28129	5.68361	5.67605	5.4088	5.41399	5.40714	5.31432	5.37291	0.0785642	-0.0562585	0.0111529	0.569103	0.682098	0.924949	0.76393	0.98282	0.976699
	chr1.TM0805.8_at	6.48779	6.17985	5.14524	4.54528	5.67426	4.33612	6.39156	6.08534	6.27947	-1.08574	0.314494	-0.385623	0.0243184	0.453407	0.296059	0.197512	0.960229	0.680584
	chr1.TM0805.9.1_at	4.18455	4.08459	3.60421	3.91998	3.79473	3.6157	4.20756	3.97394	4.18319	-0.180982	0.163782	-0.00859953	0.294833	0.340398	0.952657	0.553692	0.946748	0.986134
	chr1.TM0811.11_at	11.2772	11.2312	10.736	10.8156	11.0678	10.2033	11.4667	11.2044	11.0955	-0.385859	0.174137	-0.105861	0.133083	0.474963	0.613354	0.38083	0.961616	0.855686
	chr1.TM0811.12_at	7.86426	8.16196	7.82875	7.93473	7.98834	7.8749	8.049	7.82526	7.93473	-0.0189993	-0.0153277	-0.0171635	0.873594	0.897845	0.868199	0.938509	0.994239	0.957148
	chr1.TM0811.13_at	7.84377	8.03349	8.26409	8.03653	8.01403	7.95672	8.09276	7.85743	7.88798	-0.0446915	-0.10106	-0.072876	0.727373	0.437049	0.515297	0.862794	0.95895	0.808174
	chr1.TM0811.16_at	9.08249	9.02353	9.10318	8.76226	8.85389	8.74418	9.09836	8.961	8.89744	-0.282956	-0.0841378	-0.183547	0.0133481	0.384389	0.0469086	0.165456	0.954594	0.442225
	chr1.TM0811.17_at	7.04814	7.07405	6.28375	6.24178	6.62606	5.83934	7.39861	6.92728	6.5203	-0.566251	0.146751	-0.20975	0.0891913	0.633129	0.435974	0.319645	0.979801	0.763452
	chr1.TM0811.18_at	7.72269	7.85527	7.60823	7.36252	7.92839	7.24283	7.57843	7.60823	7.41042	-0.21748	-0.196367	-0.206924	0.242008	0.287357	0.202151	0.504375	0.935737	0.611958
	chr1.TM0811.21_at	10.4128	10.4363	10.257	10.38	10.4377	10.4622	10.6146	10.2488	10.4128	0.0579512	0.0567127	0.057332	0.621114	0.628489	0.573148	0.79833	0.979166	0.83758
	chr1.TM0811.22_at	9.23338	9.49876	9.12693	9.17883	9.23207	9.18055	9.35899	9.22472	9.16385	-0.0892091	-0.0371706	-0.0631899	0.457824	0.753893	0.541556	0.685044	0.987319	0.820592
	chr1.TM0811.23_at	8.63263	8.92319	8.29601	8.85231	8.97813	8.41454	8.81025	8.61478	8.56062	0.131051	0.0446085	0.0878295	0.510023	0.820585	0.608359	0.721731	0.991347	0.853562
	chr1.TM0811.25_s_at	8.87757	8.79325	8.82099	8.71748	8.86882	8.91584	9.0922	8.89087	8.87757	0.00344269	0.122943	0.0631926	0.973498	0.2537	0.487538	0.98729	0.933724	0.793096
	chr1.TM0811.27_at	8.04611	8.09768	8.02547	7.60022	7.90495	7.40972	8.05589	7.81081	8.1879	-0.418128	-0.038226	-0.228177	0.0183905	0.798445	0.103442	0.180091	0.991347	0.525825
	chr1.TM0811.29_at	7.44225	7.41001	7.44225	7.59677	7.40459	7.59091	7.63024	7.46992	7.37665	0.0992551	0.0607671	0.0800111	0.356208	0.566194	0.388919	0.608891	0.971458	0.735771
	chr1.TM0811.3_at	7.38002	7.41136	7.12078	7.36458	7.28816	7.20281	7.27311	7.12574	7.04032	-0.0188701	-0.157665	-0.0882678	0.872055	0.199741	0.394175	0.937848	0.929298	0.739277
	chr1.TM0811.31.1_at	10.8191	9.87517	12.4287	12.2929	11.5973	12.5287	9.85469	11.0766	11.0348	1.09865	-0.385618	0.356518	0.101406	0.537684	0.51121	0.338897	0.969184	0.805258
	chr1.TM0811.7_at	6.71527	6.38867	6.38867	5.77102	5.99746	6.20768	6.35167	7.05153	6.61486	-0.505486	0.175147	-0.16517	0.0279744	0.387753	0.348851	0.208914	0.954594	0.714421
Lotus japonicus similar to At2g41970: putative protein kinase	chr1.TM0812.10_at	6.90434	6.99552	6.55464	5.63462	5.7417	5.69612	6.94076	6.37357	6.53759	-1.12735	-0.200859	-0.664105	8.07653e-05	0.255763	0.00125269	0.0347132	0.933724	0.132594
	chr1.TM0812.12_at	8.65237	8.65237	8.64533	8.55748	8.737	8.65237	8.80837	8.44593	8.44144	-0.00107418	-0.0847803	-0.0429272	0.992942	0.491128	0.684568	0.996884	0.96317	0.884207
	chr1.TM0812.13_at	8.47036	8.50519	8.24561	8.17337	8.32821	8.23469	8.56832	8.25986	8.39076	-0.161633	-0.000742259	-0.0811877	0.198894	0.995056	0.441812	0.460535	0.999677	0.767148
	chr1.TM0812.14_at	7.2628	7.27743	7.34668	7.06739	7.30355	6.82331	7.19122	6.9361	7.16982	-0.230888	-0.196586	-0.213737	0.119803	0.177351	0.0993937	0.36295	0.919002	0.522787
	chr1.TM0812.15_at	5.70405	5.65791	6.02755	5.7347	5.75097	5.52423	5.5929	6.08861	5.4965	-0.126537	-0.0705018	-0.0985193	0.481195	0.691808	0.525427	0.702036	0.983686	0.813709
	chr1.TM0812.19_at	7.78054	7.77479	7.73026	7.94669	7.95588	7.72643	8.07211	8.17069	7.868	0.114472	0.275074	0.194773	0.329284	0.0352203	0.0735095	0.58563	0.768555	0.492869
	chr1.TM0812.20_at	7.66137	7.64553	7.74124	7.66137	7.67208	7.80766	7.87262	7.54313	7.5337	0.03099	-0.0328971	-0.000953565	0.792456	0.780058	0.992526	0.89764	0.988047	0.997696
	chr1.TM0812.23_at	7.2855	7.42524	7.02701	7.31729	7.37561	7.11917	7.46612	7.10876	7.21142	0.0247774	0.0161858	0.0204816	0.864716	0.911338	0.870806	0.934525	0.995714	0.957917
	chr1.TM0812.25_at	6.65456	6.63966	6.74675	6.62106	6.75251	6.32883	6.72381	6.64948	6.62788	-0.112859	-0.0132672	-0.0630631	0.365595	0.913262	0.553899	0.615716	0.995875	0.827855
	chr1.TM0812.27_at	7.23805	7.18747	7.07692	6.9789	7.08238	7.00387	7.25395	6.97609	6.92495	-0.145765	-0.115818	-0.130791	0.220556	0.322779	0.205724	0.482383	0.945577	0.614502
	chr1.TM0812.28_at	7.05549	6.90853	7.35485	7.04825	7.24937	7.19977	7.04403	7.19465	7.10863	0.0595073	0.00947856	0.0344929	0.652639	0.942514	0.762466	0.818229	0.998056	0.916939
	chr1.TM0812.29_at	8.80385	9.04351	8.33593	8.05616	8.57568	8.45292	8.52977	8.16787	8.44142	-0.366176	-0.348079	-0.357128	0.107123	0.123089	0.074702	0.346062	0.894765	0.495308
	chr1.TM0812.3_s_at	7.42383	7.43773	7.37368	7.35712	7.58432	7.21895	7.47951	7.34389	7.44079	-0.0249486	0.00965061	-0.00764901	0.825652	0.932013	0.937764	0.914328	0.997026	0.981244
	chr1.TM0812.32_at	8.0049	7.87463	7.87064	7.45495	7.50711	7.4746	8.00199	7.6149	7.56635	-0.437839	-0.188979	-0.313409	0.00675213	0.164858	0.0178204	0.137252	0.914636	0.348854
	chr1.TM0812.6_at	7.41136	7.25702	7.37423	6.84483	7.14759	6.68085	7.27311	6.66961	7.06831	-0.456445	-0.343859	-0.400152	0.0263779	0.0766659	0.0250087	0.204028	0.855329	0.378762
	chr1.TM0812.9_at	5.84404	5.84025	5.85734	5.51861	5.98111	5.2919	6.13408	5.67348	5.91539	-0.250003	0.0604358	-0.0947838	0.199053	0.745125	0.558805	0.46059	0.986378	0.829875
	chr1.TM0816.1_at	7.38682	7.47055	7.54281	7.67014	7.69148	7.49502	7.37484	7.45152	7.48261	0.15215	-0.0304061	0.0608721	0.147786	0.758769	0.482911	0.398844	0.987319	0.790327
	chr1.TM0816.14_at	7.29979	7.18172	7.06236	7.57414	7.29979	7.60847	7.38667	7.27759	7.19333	0.312846	0.104573	0.208709	0.0264906	0.398312	0.0715206	0.204424	0.954594	0.489527
	chr1.TM0816.8.1_s_at	8.85752	8.62553	9.08106	8.60397	8.85752	9.08599	8.93316	8.93438	8.65056	-0.00554205	-0.0153378	-0.0104399	0.97361	0.92707	0.942644	0.987321	0.997026	0.982802
	chr1.TM0816.8_at	5.13795	5.39956	5.12753	4.92099	5.13795	5.5264	5.13795	5.13795	4.99357	-0.02657	-0.131857	-0.0792136	0.869653	0.423843	0.575365	0.936995	0.957781	0.838662
	chr1.TM0816.9_at	9.79409	10.1125	9.51926	9.67546	9.84942	9.62734	10.165	9.75821	9.65444	-0.0911907	0.0506164	-0.0202872	0.623593	0.784287	0.899015	0.799705	0.988947	0.968235
	chr1.TM0835.1.1_at	4.94432	4.89442	5.04187	5.00213	4.89466	4.64544	4.70175	4.94432	5.02659	-0.112795	-0.0693199	-0.0910577	0.398954	0.59951	0.430476	0.640788	0.97477	0.760083
	chr1.TM0835.1_at	7.15893	7.36486	7.40781	6.64024	7.28138	6.56819	6.85987	6.78558	7.03353	-0.480595	-0.41754	-0.449068	0.0289811	0.0505858	0.0207376	0.210796	0.832171	0.361322
	chr1.TM0835.11_at	8.36018	8.2085	8.45232	8.43924	8.40755	8.53368	8.33146	8.33164	8.10711	0.119822	-0.0835975	0.0181122	0.29358	0.456369	0.849924	0.552497	0.960229	0.949812
	chr1.TM0835.14_at	7.95206	8.16338	8.21306	8.27204	8.30777	8.16936	7.94243	8.10742	8.14188	0.14022	-0.0455923	0.0473141	0.222788	0.680156	0.622054	0.484818	0.98282	0.860016
	chr1.TM0835.16_at	6.644	6.54104	6.58728	6.54104	6.58511	6.74825	6.51031	6.36597	6.54104	0.0340258	-0.118336	-0.0421551	0.736379	0.258068	0.631261	0.866865	0.933724	0.863903
	chr1.TM0835.3_at	8.12475	8.21947	8.24508	8.04623	8.25459	7.87607	7.79246	7.89719	7.77444	-0.137472	-0.37507	-0.256271	0.254426	0.00899571	0.0279088	0.516074	0.515177	0.393813
	chr1.TM0835.4_at	7.19481	6.93152	7.13458	5.79549	6.67697	6.33924	6.82738	6.74089	7.00621	-0.816403	-0.228809	-0.522606	0.00306575	0.289191	0.0157931	0.106446	0.935737	0.338359
	chr1.TM0835.5_at	9.19668	9.29228	9.30814	9.18407	9.46767	8.90865	9.32165	9.18765	9.11392	-0.0789039	-0.0579602	-0.068432	0.590447	0.691458	0.589917	0.778773	0.983595	0.844904
	chr1.TM0862.1_at	10.399	10.3105	11.02	10.6936	10.5323	10.764	10.3736	10.5992	10.2911	0.0867884	-0.155213	-0.0342123	0.650803	0.424172	0.835992	0.816909	0.957781	0.945312
	chr1.TM0862.11.1_at	7.08661	7.29543	6.81247	6.55759	6.72348	6.62805	7.36738	6.72191	6.9951	-0.428462	-0.0367039	-0.232583	0.0394193	0.841029	0.165345	0.235634	0.991347	0.583134
	chr1.TM0862.11_at	6.43286	6.37317	6.33336	6.36358	6.4639	6.05674	6.44679	6.10844	6.50372	-0.0850544	-0.02681	-0.0559322	0.5628	0.85399	0.659041	0.759657	0.991347	0.87485
	chr1.TM0862.14.1_at	8.47847	8.71746	8.42861	8.07069	8.42861	7.91576	8.66481	8.12261	8.65206	-0.403161	-0.0616854	-0.232423	0.0577319	0.7468	0.181554	0.26855	0.986617	0.595064
	chr1.TM0862.14_at	9.5993	9.87633	9.47762	9.4679	9.57093	9.42562	9.76038	9.35354	9.59123	-0.162934	-0.0827006	-0.122817	0.272633	0.567642	0.335662	0.5334	0.971755	0.706423
	chr1.TM0862.18.1_at	6.04373	5.94673	5.87485	5.98198	5.9432	5.72867	5.94673	6.15884	5.94673	-0.0704864	0.0623293	-0.00407854	0.539513	0.586552	0.966939	0.743653	0.974497	0.990401
	chr1.TM0862.18.2_at	9.15541	9.1885	9.83285	9.16939	9.24795	9.02671	9.09327	9.16939	9.12993	-0.244236	-0.261387	-0.252811	0.192363	0.165796	0.126446	0.452617	0.914637	0.546116
	chr1.TM0862.19_at	9.06438	9.1873	9.7457	9.15483	9.43223	9.03662	9.09769	9.19095	9.32447	-0.124568	-0.128091	-0.126329	0.515872	0.504371	0.448789	0.72624	0.96432	0.770338
	chr1.TM0862.2_at	3.48523	3.52729	3.35268	3.34681	3.49673	3.36756	3.28165	3.12495	3.35268	-0.0513661	-0.201975	-0.12667	0.626147	0.0788615	0.184966	0.801519	0.85691	0.597188
	chr1.TM0862.21_at	7.19642	7.14775	6.70695	6.42378	6.55985	6.64153	7.05701	6.71075	6.90717	-0.475319	-0.125397	-0.300358	0.0125412	0.432604	0.0493609	0.161267	0.95882	0.450991
	chr1.TM0862.6_at	5.74168	5.68825	5.85485	5.6193	6.1674	5.80499	5.79645	6.00436	5.76696	0.102307	0.0943333	0.0983201	0.501177	0.534316	0.45676	0.715099	0.968027	0.775676
	chr1.TM0952.12_at	8.08475	7.97269	8.27716	8.11437	8.3604	8.21264	7.93323	8.11389	7.96777	0.117605	-0.10657	0.00551742	0.335027	0.380091	0.957194	0.59022	0.95322	0.986895
	chr1.TM0952.13_at	8.08516	8.60567	8.0376	8.11445	8.4349	7.47941	8.20179	8.01193	7.70195	-0.233227	-0.270923	-0.252075	0.387047	0.318555	0.285966	0.631751	0.945038	0.673623
	chr1.TM0952.15.1_at	8.44518	8.59801	8.19664	8.14743	8.60819	8.10224	8.59374	8.3865	8.55097	-0.127319	0.0971313	-0.015094	0.44801	0.559968	0.915893	0.677511	0.971458	0.972967
	chr1.TM0952.15_at	9.87477	10.0722	9.65996	9.94448	9.98918	9.89112	10.0752	9.9794	9.92644	0.0726215	0.124716	0.0986689	0.550083	0.314153	0.355536	0.750419	0.942745	0.717293
	chr1.TM0952.16_at	6.22688	7.04724	6.76994	5.58626	6.73882	5.54402	5.99661	6.22688	5.9768	-0.724987	-0.614592	-0.669789	0.0510847	0.0888809	0.0399669	0.257484	0.863911	0.431408
	chr1.TM0952.18.2_at	3.63483	3.65604	3.54264	3.78189	3.45678	3.4444	3.90597	3.80686	3.65604	-0.0501463	0.178455	0.0641546	0.686845	0.172658	0.553683	0.838768	0.917934	0.827785
	chr1.TM0952.18.4_at	5.96851	5.95152	5.68496	5.74061	5.78773	5.72867	5.81248	5.83164	5.69011	-0.115992	-0.090254	-0.103123	0.29596	0.410316	0.284097	0.555158	0.956124	0.672423
	chr1.TM0989.10_at	6.85199	7.21009	6.1865	6.07245	5.9614	5.73472	6.45928	6.24529	6.49912	-0.826669	-0.348294	-0.587482	0.00610375	0.16708	0.0169132	0.133492	0.91617	0.345297
	chr1.TM0989.11_at	5.52561	5.33549	5.10241	4.8425	5.05956	4.79577	5.07175	5.10241	5.10241	-0.421891	-0.22898	-0.325435	0.0085786	0.102389	0.0154196	0.145634	0.883171	0.334922
	chr1.TM0989.12_at	6.85129	6.78979	7.16324	7.59488	7.24908	6.83003	7.06995	7.30183	6.89188	0.289888	0.153113	0.221501	0.183008	0.465437	0.234934	0.44047	0.961321	0.638417
	chr1.TM0989.14.1_at	6.62745	6.50456	6.71283	6.78488	6.91047	6.55291	6.7386	6.70212	6.6424	0.134473	0.0794238	0.106948	0.269025	0.504081	0.307465	0.530115	0.96432	0.688439
	chr1.TM0989.15_at	8.29158	8.69047	8.26847	7.89154	8.45746	7.85157	8.4211	8.2019	8.34526	-0.349981	-0.0940855	-0.222033	0.0885132	0.619817	0.195208	0.318673	0.978065	0.607047
	chr1.TM0989.4_at	6.01897	6.00698	5.37291	5.0819	5.42539	5.29696	6.19232	5.85977	5.63793	-0.531538	0.0970546	-0.217242	0.0301804	0.649632	0.255617	0.214127	0.979801	0.655177
	chr1.TM0989.5_at	8.35938	8.55695	8.25135	8.39987	8.45079	8.35314	8.48745	8.54676	8.54779	0.0120406	0.138107	0.075074	0.9079	0.20563	0.413933	0.956059	0.930438	0.751017
	chr1.TM0989.7_at	9.17311	9.22057	8.84343	9.02147	9.16856	8.74747	9.35402	9.20501	9.26357	-0.0998699	0.195162	0.0476463	0.498915	0.201973	0.70692	0.713846	0.930438	0.893915
	chr1.TM0989.9.1_at	4.83407	4.83407	4.93366	4.83407	4.54939	4.93567	4.72391	4.93567	4.83407	-0.0942251	-0.0360505	-0.0651378	0.450709	0.769742	0.544733	0.679669	0.987319	0.822726
	chr1.TM0989.9.2_at	5.82273	5.87006	5.91863	6.07538	5.73958	6.09516	5.46662	5.94933	5.85241	0.0995668	-0.114354	-0.0073935	0.520517	0.462222	0.95553	0.729754	0.960605	0.986812
	chr1.TM0989.9_at	3.05074	2.9339	3.29171	3.22029	3.24068	3.11238	2.97342	3.22023	3.13531	0.0989986	0.0175374	0.058268	0.426885	0.886046	0.585516	0.661754	0.994239	0.843291
	chr1.TM1003.2.1_s_at	10.4374	10.8632	10.4718	10.2392	10.492	10.2941	10.4024	10.2841	10.4131	-0.249065	-0.224318	-0.236692	0.0956601	0.127996	0.0715472	0.330281	0.898805	0.489527
	chr1.TM1003.2_at	10.2494	10.105	10.1032	9.81495	10.2606	9.99095	10.1725	10.105	10.3162	-0.130368	0.0453831	-0.0424923	0.335857	0.731495	0.71081	0.590874	0.985764	0.895469
	chr1.TM1003.2_s_at	10.9155	11.0678	10.7885	10.9366	11.085	10.5779	11.2648	10.8985	11.1074	-0.0574211	0.166288	0.0544336	0.720805	0.313423	0.695862	0.85894	0.942745	0.88953
	chr1.TM1003.3_at	4.31963	4.50725	4.05826	4.22611	4.41156	4.43667	4.06123	3.91065	4.22611	0.063064	-0.229049	-0.0829925	0.661537	0.134788	0.508943	0.824001	0.90223	0.804269
	chr1.TM1003.6_at	9.56459	9.28157	9.37409	9.62681	9.39256	9.07258	9.43732	9.50015	9.37305	-0.0427707	0.0300901	-0.00634028	0.776624	0.841604	0.961177	0.888758	0.991347	0.988529
	chr1.TM1078.14_at	6.74108	7.00239	7.04798	6.49084	6.903	6.72162	7.08993	6.83451	6.79357	-0.225327	-0.0244783	-0.124903	0.149699	0.867858	0.339582	0.401675	0.9924	0.708303
	chr1.TM1078.2.1_at	7.48089	7.44637	7.38187	7.332	7.25748	6.88975	7.1761	7.332	7.46859	-0.276633	-0.110812	-0.193722	0.0699298	0.431142	0.130676	0.288211	0.95882	0.550579
	chr1.TM1078.2.2_at	7.81026	7.99291	7.33276	7.65411	7.97167	6.95431	7.71571	7.8605	7.80627	-0.18528	0.0821797	-0.0515499	0.485138	0.754132	0.820296	0.704836	0.987319	0.938659
	chr1.TM1078.2_at	6.88188	6.75044	6.81881	6.75849	6.91809	6.78295	6.85551	6.67206	6.30802	0.00280017	-0.205179	-0.10119	0.984427	0.175699	0.424131	0.992509	0.919002	0.756735
	chr1.TM1078.3.1_at	10.8599	10.9365	10.6572	10.7867	10.9138	10.4922	10.8231	10.8154	10.7536	-0.0870091	-0.0204929	-0.053751	0.514427	0.876524	0.639856	0.725102	0.993501	0.867064
	chr1.TM1078.3.2_at	7.30478	7.46507	7.74651	7.24332	7.51227	7.26447	7.52476	7.44218	7.36063	-0.165434	-0.0629358	-0.114185	0.248161	0.649606	0.350705	0.510004	0.979801	0.71499
	chr1.TM1078.3_at	7.39218	7.70652	7.71639	7.32502	7.62374	7.49015	7.70571	7.36514	7.34234	-0.125392	-0.133967	-0.129679	0.406555	0.376543	0.325614	0.645875	0.95322	0.699547
[truncated: 26,369 more rows]

## Sheet: GSE_treatment_vs_control_24h_48
			RMA normalized values (log2)									log2 values			Coefficients (log2 FC)			p-values			FDR p-values
Lotus GeneChip ID	Lotus gene sequence	Annotation	CTRL_H20_1	CTRL_H20_2	CTRL_H20_3	TRT1_MW24_1	TRT1_MW24_2	TRT1_MW24_3	TRT2_MW48_1	TRT2_MW48_2	TRT2_MW48_3	CTRL_Log2 average expression	GSE 24 h_Log2 average expression	GSE 48 h_Log2 average expression	GSE treatment 24h vs. control	GSE treatment 48h vs. control	GSE treatment 24h and 48h vs. control	TRT1_MW24 - CTRL_H20	TRT1_MW48 - CTRL_H20	TRT	TRT1_MW24 - CTRL_H20	TRT1_MW48 - CTRL_H20	TRT
Ljwgs_084207.1_at		At1g17020: SRG1-like protein	2.78395	2.54845	2.94468	8.95777	5.5929	9.88385	2.61168	4.34304	3.3427	2.75903	8.14484	3.43247	5.38581	0.673445	3.02963	0.000295621	0.492708	0.00487092	0.0538316	0.96317	0.230676
chr4.CM0170.17_at		At4g17030: allergen like protein	4.67777	5.81279	4.95441	12.3673	5.97269	13.2572	5.71348	7.18315	6.96658	5.14832	10.5324	6.62107	5.3841	1.47274	3.42842	0.00799533	0.377128	0.0341573	0.142942	0.95322	0.418188
Ljwgs_128747.1_at		P93378: (P93378) TUMOR-RELATED PROTEIN	5.57122	5.85231	6.16437	13.2032	6.35382	13.6672	5.27457	6.86382	6.08699	5.86263	11.0747	6.07513	5.21209	0.212494	2.71229	0.0105803	0.89843	0.0851755	0.153057	0.994239	0.506334
Ljwgs_106303.1_at		At4g17030: allergen like protein	3.96616	3.7848	3.91089	10.6587	4.58882	11.6031	3.89123	5.84772	4.56904	3.88728	8.95018	4.76933	5.0629	0.882046	2.97247	0.00897321	0.576755	0.0509047	0.147157	0.972781	0.453672
Ljwgs_080312.1_at		P93378: (P93378) TUMOR-RELATED PROTEIN	5.75076	5.21349	7.0163	12.9401	6.86912	13.2871	4.87262	8.11032	6.69285	5.99352	11.0321	6.5586	5.03858	0.565078	2.80183	0.0108775	0.727716	0.0700521	0.153348	0.985224	0.487036
Ljwgs_075692.1.1_at	CTTTCGCGGTTACTCATCATGGTTGTTGCCCGACAAATGAAAAGGGGAAATGTATTCGTGATGGTATTCCATGCAAGAATAGGAATGAGTATGTGTTTTGGGATGGAATTCATACAACAGAGTCCGCAAATTTAGTCACTGCAATAACTTCATACAATTCTTCTAATCCAGCCATCGCTTACCCAACAAATATCAAACAC	At1g29670: lipase hydrolase-like protein	2.59607	3.54668	3.29997	8.72361	6.54619	8.93698	2.6087	2.55196	2.714	3.14757	8.06893	2.62489	4.92135	-0.522685	2.19933	9.76134e-06	0.368769	0.00131982	0.0162557	0.951848	0.134968
Ljwgs_079986.1_s_at		P93333: (P93333) PR10-1 PROTEIN	4.87835	4.76775	4.42601	10.3751	8.26584	9.89763	4.59437	6.10253	5.563	4.69071	9.51286	5.41997	4.82216	0.729262	2.77571	8.67471e-06	0.204877	0.000206535	0.0162557	0.930438	0.059044
Ljwgs_011069.1_at	CTTGTCCAATCCAATACAATAAAT	P93378: (P93378) TUMOR-RELATED PROTEIN	4.74994	4.38566	4.90865	11.24	4.61074	12.4244	4.46449	5.13997	4.71633	4.68142	9.42504	4.7736	4.74362	0.092182	2.4179	0.0178563	0.956359	0.122753	0.177953	0.998402	0.542726
Ljwgs_014742.1_at		P93378: (P93378) TUMOR-RELATED PROTEIN	5.72096	5.60988	5.9837	12.441	5.90457	12.9792	5.38814	6.16957	5.68589	5.77151	10.4416	5.74786	4.67007	-0.0236498	2.32321	0.0140245	0.988034	0.114428	0.167769	0.999508	0.534671
chr2.CM0124.20_at		At1g17020: SRG1-like protein	5.38362	5.12818	7.54011	11.3169	8.48663	11.9783	4.12122	8.98247	8.51974	6.0173	10.594	7.20781	4.57665	1.19051	2.88358	0.00851029	0.405243	0.0373749	0.145634	0.95547	0.426322
Ljwgs_044810.1_at		P93247: (P93247) BARK LEUCOAGGLUTININ I PRECURSOR (MALBI) (F	5.42016	5.1852	7.71049	10.7074	11.1602	10.1546	5.43539	7.55852	7.62643	6.10528	10.6741	6.87345	4.56878	0.768167	2.66847	0.000192164	0.334313	0.00274846	0.045619	0.946748	0.186075
Ljwgs_069328.1.1_at		At2g44490: putative beta-glucosidase	4.44906	4.46454	5.05821	9.3326	5.91255	12.2998	5.00413	6.09401	6.76497	4.65727	9.18165	5.95437	4.52439	1.2971	2.91075	0.00677435	0.341661	0.0288094	0.137252	0.946748	0.397295
chr5.CM0909.61_at		Q9ZWP4: (Q9ZWP4) LECTIN-RELATED POLYPEPTIDE	5.90374	5.59585	11.3617	12.565	10.1256	13.3162	5.66041	6.53212	8.62046	7.62044	12.0023	6.93766	4.38182	-0.682778	1.84952	0.0187719	0.665897	0.196317	0.180755	0.980724	0.607694
Ljwgs_011747.2_at		O48625: (O48625) LEMIR	4.98677	5.56638	5.19232	10.8641	5.54551	12.3713	4.91237	5.85043	5.49038	5.24849	9.59364	5.41772	4.34515	0.169234	2.25719	0.0129814	0.906768	0.0967601	0.163446	0.995628	0.518598
Ljwgs_104689.1_at		P93378: (P93378) TUMOR-RELATED PROTEIN	5.4382	5.25969	6.92031	11.6295	6.42807	12.5198	4.99336	7.69163	7.45495	5.87273	10.1924	6.71331	4.31971	0.840582	2.58014	0.0152206	0.574485	0.0691223	0.171598	0.972539	0.485614
Ljwgs_019939.2_at		O24315: (O24315) CINNAMATE 4-HYDROXYLASE	3.2185	3.28228	6.04159	9.32574	5.41381	10.6777	2.56103	5.84774	6.51147	4.18079	8.4724	4.97342	4.29161	0.792627	2.54212	0.0175266	0.604392	0.0782186	0.17727	0.974942	0.500055
Ljwgs_013445.2_at		O48625: (O48625) LEMIR	4.60665	4.28964	4.44382	9.71653	4.73745	11.6884	4.60101	4.75062	4.57968	4.44671	8.71412	4.64377	4.26741	0.197067	2.23224	0.0134047	0.890284	0.0966273	0.165904	0.994239	0.518486
Ljwgs_069328.1.1_x_at		At2g44490: putative beta-glucosidase	4.93567	4.76741	5.37291	9.63346	6.00881	12.1984	4.92967	6.10803	6.48487	5.02533	9.28021	5.84086	4.25488	0.815527	2.5352	0.00793117	0.530693	0.0441547	0.142666	0.966524	0.439487
TM1656.16_at		At5g62350: ripening-related protein-like; contains similarity to pectinesterase (MMI9.18)	4.2223	5.30016	4.81364	10.3144	7.16445	9.519	4.68996	4.76822	4.3704	4.7787	8.99929	4.60952	4.22059	-0.169175	2.02571	0.000156157	0.808059	0.00724847	0.0434048	0.991347	0.26861
Ljwgs_051780.1_at		Q9M6E7: (Q9M6E7) UDP-GLUCOSE:SALICYLIC ACID GLUCOSYLTRANSFER	7.1608	7.12939	6.30628	11.5749	10.9775	9.92285	11.5196	11.244	11.6374	6.86549	10.8251	11.467	3.9596	4.60155	4.28057	3.32625e-06	9.46699e-07	5.16486e-07	0.010484	0.00447583	0.00244186
chr1.CM0064.61_s_at		Q9SC39: (Q9SC39) GERMIN-LIKE PROTEIN (FRAGMENT)	6.76979	6.79109	9.21263	11.2952	11.98	11.3458	10.3472	9.01869	10.0897	7.59117	11.5404	9.81852	3.94918	2.22735	3.08827	0.000151014	0.00642438	0.000317827	0.0434048	0.474585	0.0715539
Ljwgs_089888.1.1_at		At2g18950: tocopherol polyprenyltransferase (TPT1)	3.85906	3.759	3.94793	8.57743	4.13015	10.6939	3.59843	4.80655	4.13015	3.85533	7.80051	4.17838	3.94518	0.323048	2.13411	0.0152849	0.811991	0.0947259	0.171598	0.991347	0.515163
Ljwgs_079986.1_x_at		P93333: (P93333) PR10-1 PROTEIN	5.18135	4.88307	5.07754	9.97377	8.07509	8.80998	4.95518	6.13408	5.39957	5.04732	8.95294	5.49628	3.90562	0.448956	2.17729	1.13621e-05	0.341148	0.000331171	0.0162557	0.946748	0.0725123
Ljwgs_028218.2_at		Q9FQE9: (Q9FQE9) GLUTATHIONE S-TRANSFERASE GST 9 (EC 2.5.1.1	3.88268	3.61885	3.45719	8.23094	6.79532	7.63506	7.41028	6.9507	7.08521	3.65291	7.55377	7.14873	3.90087	3.49582	3.69834	6.29283e-07	1.58603e-06	2.91052e-07	0.00595029	0.00642726	0.00165125
Ljwgs_099009.1_x_at		CHS4_MEDSA: (P30075) CHALCONE SYNTHASE 4 (EC 2.3.1.74) (NARI	5.04083	5.19099	4.73998	9.96818	6.6715	10.0024	5.45845	8.11032	7.39069	4.9906	8.88069	6.98649	3.89009	1.99589	2.94299	0.00221341	0.0578277	0.0049578	0.0968074	0.846896	0.232459
Ljwgs_079986.1_at		P93333: (P93333) PR10-1 PROTEIN	2.55714	2.72191	2.58378	7.31932	5.64217	6.52901	2.7469	3.13531	2.96693	2.62094	6.49683	2.94971	3.87589	0.328769	2.10233	1.39589e-06	0.363905	6.14015e-05	0.00704361	0.949853	0.0308346
Ljwgs_028218.2_s_at		Q9FQE9: (Q9FQE9) GLUTATHIONE S-TRANSFERASE GST 9 (EC 2.5.1.1	6.12576	5.51702	5.73237	10.0933	9.1026	9.51505	9.30346	9.16218	9.34727	5.79172	9.57033	9.27097	3.77861	3.47925	3.62893	8.81997e-08	1.796e-07	3.59913e-08	0.00250196	0.00254735	0.000869516
Ljwgs_075865.1_at		LCB2_ROBPS: (Q42372) BARK AGGLUTININ I, POLYPEPTIDE B PRECUR	6.99699	7.00324	8.5974	11.5965	11.7781	10.5257	7.21774	9.19006	8.6745	7.53254	11.3001	8.36077	3.76755	0.828222	2.29789	0.00014628	0.199804	0.00166626	0.0434048	0.929298	0.152473
chr5.CM0260.28_at		CFI1_MEDSA: (P28012) CHALCONE--FLAVONONE ISOMERASE 1 (EC 5.5	4.45423	7.17332	5.37291	10.3462	9.31744	8.57831	6.05339	9.10796	7.89421	5.66682	9.414	7.68519	3.74718	2.01837	2.88277	0.00205781	0.0463977	0.00420859	0.0938491	0.813537	0.218042
chr1.CM0163.22.2_at		At3g29970: putative protein	6.14318	3.8605	10.589	11.2714	8.20544	12.2854	5.03192	7.83422	9.09746	6.86421	10.5874	7.3212	3.7232	0.456987	2.09009	0.0629696	0.800322	0.202291	0.278225	0.991347	0.611978
Ljwgs_010097.2_at		At4g05070: unknown protein	5.62928	4.33077	7.65192	10.5991	6.39865	11.685	5.06055	6.99694	7.40393	5.87066	9.56093	6.48714	3.69027	0.616482	2.15338	0.0232689	0.658859	0.0989192	0.194481	0.979801	0.52254
Ljwgs_045181.1_at		PME2_CITSI: (O04887) PECTINESTERASE 2.1 PRECURSOR (EC 3.1.1.	3.79208	3.75231	3.79887	7.16392	4.39704	10.7759	3.51968	3.89883	4.05238	3.78109	7.44561	3.82363	3.66453	0.0425417	1.85354	0.0164265	0.973456	0.119534	0.175988	0.998565	0.540112
Ljwgs_084207.1_x_at		At1g17020: SRG1-like protein	3.35989	3.20674	3.75233	7.63927	4.52329	9.12415	3.44597	4.59813	4.09224	3.43965	7.09557	4.04545	3.65592	0.605793	2.13085	0.00383278	0.537204	0.0286287	0.114931	0.969008	0.396151
TM0802.13_at		At5g06900: cytochrome P450	7.22889	7.34093	7.23275	11.5863	9.63168	11.5001	7.55923	9.93817	8.74	7.26752	10.906	8.7458	3.63851	1.47828	2.55839	0.000284416	0.0444796	0.00119499	0.0530791	0.806947	0.131132
Ljwgs_021971.2_at		At2g44310: unknown protein	5.9873	5.1954	7.36709	10.7504	6.15896	12.5069	5.63648	8.11669	7.71209	6.18326	9.80543	7.15508	3.62217	0.971823	2.297	0.0326238	0.515068	0.0976305	0.2205	0.965177	0.520131
chr2.CM0018.54_x_at		At5g13930: chalcone synthase (naringenin-chalcone synthase) (testa 4 protein) (sp|P13114)	4.60033	5.14214	4.58636	8.58918	6.74758	9.62958	5.41791	7.31722	6.9789	4.77628	8.32211	6.57134	3.54584	1.79507	2.67045	0.000705506	0.0309922	0.00177048	0.0698804	0.738557	0.159439
Ljwgs_059083.1_at		At2g18950: tocopherol polyprenyltransferase (TPT1)	4.76741	4.89245	5.67846	8.59992	7.55713	9.70244	4.92383	7.94902	7.0256	5.11277	8.61983	6.63282	3.50706	1.52004	2.51355	0.0012613	0.0759151	0.00407164	0.0814194	0.855329	0.216151
chr3.CM0590.56_at		At5g13930: chalcone synthase (naringenin-chalcone synthase) (testa 4 protein) (sp|P13114)	7.85536	8.4367	7.43934	11.7805	10.2564	12.1148	8.60273	10.7297	10.0819	7.91047	11.3839	9.80477	3.47342	1.89431	2.68386	0.000292818	0.0123614	0.000652253	0.0538316	0.579594	0.0978002
chr1.TM0371.8_at		At2g19070: putative anthranilate N-hydroxycinnamoyl benzoyltransferase	4.24813	4.72802	5.05775	9.08391	5.49887	9.76286	4.88628	5.60036	5.70158	4.67797	8.11522	5.39608	3.43725	0.718107	2.07768	0.00468787	0.45474	0.0284157	0.121594	0.960229	0.395696
TM1644.19_at		At2g37130: putative peroxidase ATP2a	5.47389	7.42074	8.57411	11.483	10.4981	9.74046	5.15185	6.21701	6.66464	7.15625	10.5739	6.01117	3.41762	-1.14508	1.13627	0.00152186	0.166251	0.118478	0.0856546	0.915558	0.539202
chr4.CM0831.27_at		At4g17030: allergen like protein	4.95257	5.09762	5.63541	9.93408	7.01151	8.95914	5.68297	6.09901	5.81897	5.22853	8.63491	5.86698	3.40638	0.638451	2.02241	0.000321141	0.317037	0.00380847	0.0547248	0.944386	0.213722
chr3.CM0590.56_x_at		At5g13930: chalcone synthase (naringenin-chalcone synthase) (testa 4 protein) (sp|P13114)	7.61248	8.05982	7.21221	11.3226	9.88998	11.7698	8.35062	10.3858	9.74686	7.62817	10.9941	9.49441	3.36598	1.86624	2.61611	0.000273431	0.010835	0.000586846	0.0518058	0.551098	0.0914673
gi15190561_at		LjNEST41c10r Lotus japonicus nodule library 5 and 7 week-old cDNA 5 , mRNA sequence	8.73936	5.41763	11.7081	12.4765	9.94377	13.5246	6.04037	9.87928	10.5833	8.62169	11.9816	8.8343	3.35993	0.21261	1.78627	0.0795263	0.903149	0.255706	0.303746	0.995053	0.655177
chr3.CM0135.12_at		PERX_NICSY: (Q02200) LIGNIN FORMING ANIONIC PEROXIDASE PRECU	4.97286	4.41589	5.49691	8.13729	6.67209	10.0983	4.27106	7.58413	7.14759	4.96188	8.30257	6.33426	3.34069	1.37238	2.35653	0.00818258	0.198273	0.0224369	0.144119	0.927916	0.369077
chr2.CM0018.53_s_at		At5g13930: chalcone synthase (naringenin-chalcone synthase) (testa 4 protein) (sp|P13114)	7.13624	7.71926	7.00729	11.2734	9.0752	11.461	7.86144	10.1285	9.45508	7.2876	10.6032	9.14833	3.31559	1.86073	2.58816	0.0011095	0.0266396	0.00216067	0.0779042	0.713727	0.167041
chr1.CM0122.57_at		At2g47240: putative acyl-CoA synthetase	3.73872	3.53659	4.6945	8.4192	4.30375	9.12943	3.42768	4.01246	4.29984	3.98994	7.28413	3.91333	3.29419	-0.0766104	1.60879	0.0122123	0.943549	0.111492	0.160013	0.998056	0.531772
chr5.TM1667.22_at		At5g54160: O-methyltransferase	4.09949	4.00095	4.09949	7.74903	3.93634	10.3527	3.82691	4.44455	4.00852	4.06664	7.34603	4.09333	3.27939	0.0266815	1.65304	0.028393	0.983517	0.163124	0.209992	0.999259	0.581544
chr6.CM0437.7_at		O24097: (O24097) MTN19 GENE PRECURSOR	6.98578	7.05192	7.6734	10.7621	10.0137	10.5574	7.36738	9.6131	9.42404	7.23703	10.4444	8.80151	3.20738	1.56447	2.38593	0.000198486	0.0164207	0.000585963	0.0465327	0.620546	0.0914673
Ljwgs_147057.1_s_at		At2g22250: putative aspartate aminotransferase	4.521	5.34209	4.98182	8.63675	7.19367	8.62818	5.38814	7.6784	7.18579	4.9483	8.15287	6.75078	3.20456	1.80248	2.50352	0.000442404	0.0141462	0.000897431	0.0606265	0.597658	0.114663
chr5.CM0909.45_at		Q9FQE3: (Q9FQE3) GLUTATHIONE S-TRANSFERASE GST 15 (EC 2.5.1.	8.73512	9.44288	8.64128	12.429	12.091	11.7601	12.4101	12.1818	12.3012	8.93976	12.0933	12.2977	3.15358	3.35792	3.25575	2.78428e-07	1.62498e-07	6.13048e-08	0.00394908	0.00254735	0.000869516
Ljwgs_009422.1_s_at		HS21_SOYBN: (P05477) 17.9 KDA CLASS II HEAT SHOCK PROTEIN	4.7681	4.25779	3.96782	9.65625	7.5086	5.21385	6.41145	5.07435	4.93298	4.33124	7.45957	5.47293	3.12833	1.14169	2.13501	0.00849536	0.251558	0.0267716	0.145634	0.933724	0.387663
chr3.CM0208.34_at		At4g10500: putative Fe(II) ascorbate oxidase	3.71272	4.11833	4.58382	7.33561	6.78462	7.59938	3.73941	4.02852	5.01341	4.13829	7.23987	4.26045	3.10158	0.12216	1.61187	1.18063e-05	0.739628	0.000560841	0.0162557	0.986115	0.0909107
chr2.CM0201.55_at		Q43677: (Q43677) AUXIN-INDUCED PROTEIN	3.62756	3.91065	3.97885	7.97763	6.81462	5.97135	7.88948	7.07825	8.43467	3.83902	6.9212	7.8008	3.08218	3.96178	3.52198	0.000130922	1.87599e-05	1.5216e-05	0.0417289	0.0319772	0.014744
Ljwgs_100442.1_s_at		At2g19070: putative anthranilate N-hydroxycinnamoyl benzoyltransferase	5.06185	4.89648	5.24138	9.13924	5.43013	9.84453	5.20849	5.6495	6.06878	5.06657	8.13797	5.64226	3.0714	0.575689	1.82354	0.00967068	0.554323	0.0514844	0.14893	0.971403	0.453672
Ljwgs_051780.1_s_at		Q9M6E7: (Q9M6E7) UDP-GLUCOSE:SALICYLIC ACID GLUCOSYLTRANSFER	5.99716	5.78713	5.42551	9.54527	9.00526	7.78144	9.38995	9.05945	9.50828	5.7366	8.77732	9.31923	3.04072	3.58263	3.31167	2.60092e-05	6.95555e-06	4.07262e-06	0.0210801	0.0151776	0.008252
chr4.CM0046.42_at		Q9FQE4: (Q9FQE4) GLUTATHIONE S-TRANSFERASE GST 14 (EC 2.5.1.	6.3384	6.53049	6.62015	10.4861	9.48603	8.56739	8.47628	8.82092	9.25951	6.49634	9.51317	8.85223	3.01683	2.35589	2.68636	4.65431e-05	0.000296639	3.74697e-05	0.0269447	0.11527	0.0241569
chr1.CM0147.52_at		At2g44310: unknown protein	4.28961	4.26254	4.85463	7.42714	4.49538	10.5091	3.94079	6.68196	5.32849	4.46893	7.4772	5.31708	3.00828	0.848152	1.92821	0.0443069	0.526233	0.117734	0.245481	0.965177	0.538651
Ljwgs_115315.1_at		PRS2_SOLTU: (P17642) PATHOGENESIS-RELATED PROTEIN STH-2	7.47401	6.81498	7.04814	10.5577	8.39865	11.3484	7.1351	9.00061	8.53123	7.11238	10.1016	8.22231	2.98921	1.10993	2.04957	0.00242217	0.155412	0.0092048	0.0976694	0.910795	0.280303
chr5.CM0909.50_at		Q9FQE3: (Q9FQE3) GLUTATHIONE S-TRANSFERASE GST 15 (EC 2.5.1.	7.91596	8.0453	7.81176	11.4682	10.3046	10.9439	10.1488	10.4277	10.7174	7.92434	10.9056	10.4313	2.98122	2.50696	2.74409	1.48982e-06	6.26539e-06	8.91894e-07	0.00704361	0.0148109	0.00316254
chr1.CM0410.21_at		O22309: (O22309) 7-O-METHYLTRANSFERASE	5.8025	6.97612	5.33857	9.75561	8.52471	8.6812	7.05659	9.60183	8.72544	6.03907	8.98717	8.46129	2.94811	2.42222	2.68516	0.00152058	0.00501375	0.00109465	0.0856546	0.43074	0.126122
Ljwgs_053901.1_at		At1g29670: lipase hydrolase-like protein	3.92213	4.31054	3.98165	7.39336	5.85725	7.78719	3.7478	4.01997	3.94094	4.07144	7.0126	3.9029	2.94116	-0.168535	1.38631	5.81206e-05	0.693108	0.0038342	0.0315999	0.983883	0.213722
Ljwgs_034905.1_at		Q9FSY8: (Q9FSY8) BETA-GLUCOSIDASE (FRAGMENT)	4.37514	4.05348	4.41844	7.22143	5.1065	9.27827	4.00237	5.07541	5.22862	4.28235	7.20207	4.7688	2.91972	0.48645	1.70308	0.00771325	0.582809	0.046928	0.141564	0.973554	0.442261
Ljwgs_025506.1_at		At2g45760: unknown protein	7.56597	6.97827	7.65641	10.7797	9.15006	10.8355	6.87655	8.31149	7.51446	7.40022	10.2551	7.5675	2.85486	0.16728	1.51107	0.000260475	0.740896	0.00621662	0.0513117	0.986177	0.251924
Ljwgs_026321.1_at		At2g45220: pectinesterase like protein	3.79455	3.98234	4.2162	6.36379	4.08249	10.0768	4.07105	4.2234	3.99272	3.9977	6.84104	4.09572	2.84334	0.0980261	1.47068	0.0389071	0.935386	0.182753	0.234952	0.997026	0.59528
Ljwgs_025093.1_s_at		At4g01070: putative flavonol glucosyltransferase	4.98537	5.33428	4.82142	8.38378	7.2388	8.01801	6.79866	6.86362	7.56034	5.04702	7.8802	7.07421	2.83317	2.02718	2.43018	7.29584e-06	0.000101943	7.88912e-06	0.0162557	0.061528	0.0111895
Ljwgs_074065.1_at		At2g15780: unknown protein	3.62595	3.99533	3.86521	8.07323	5.78707	6.12206	4.07642	3.62125	4.19991	3.82883	6.66079	3.96586	2.83195	0.137031	1.48449	0.000330793	0.791444	0.00785929	0.0547248	0.990866	0.272216
chr2.CM0177.17_at		MTD_FRAAN: (Q9ZRF1) PROBABLE MANNITOL DEHYDROGENASE (EC 1.1.	5.23731	5.08645	5.47345	10.0716	7.41227	6.76913	8.88097	7.39601	7.22654	5.26574	8.08434	7.83451	2.8186	2.56877	2.69368	0.00531583	0.00883266	0.00298755	0.126876	0.513992	0.190874
chr6.TM0306.12_at		At2g22250: putative aspartate aminotransferase	5.40803	6.11339	5.72036	9.05189	7.61055	9.01545	5.75955	8.0585	7.40728	5.74726	8.55929	7.07511	2.81203	1.32785	2.06994	0.000922233	0.0477701	0.00261463	0.0747457	0.817915	0.183134
Ljwgs_059847.1_x_at		CHS7_MEDSA: (P51080) CHALCONE SYNTHASE (EC 2.3.1.74) (NARING	8.61638	8.76857	8.46262	11.7347	9.98569	12.5483	8.99897	10.9857	10.4808	8.61586	11.4229	10.1552	2.80705	1.53929	2.17317	0.00201079	0.0427303	0.00397016	0.0935834	0.799327	0.214056
Ljwgs_091332.1_at		At2g41380: putative embryo-abundant protein	5.4769	5.38794	4.1614	9.03045	7.34714	6.99547	8.46028	7.61152	8.29371	5.00875	7.79102	8.12184	2.78227	3.11309	2.94768	0.00063265	0.000287075	0.000149485	0.0675256	0.114697	0.0507752
chr5.TM1667.9_at		At5g54160: O-methyltransferase	4.22095	3.82545	3.85775	6.44311	4.22095	9.42126	4.19944	4.22095	4.22095	3.96805	6.69511	4.21378	2.72706	0.245726	1.48639	0.0251031	0.814177	0.125376	0.199972	0.991347	0.545332
chr2.TM1756.16_at		At5g50080: putative protein	5.02085	4.69646	5.53562	8.31925	5.92698	9.18198	4.81417	5.2952	5.53562	5.08431	7.8094	5.215	2.72509	0.130684	1.42789	0.00344703	0.854266	0.0410768	0.111281	0.991347	0.433265
chr1.CM0591.23.1_at		P93699: (P93699) CPRD8 PROTEIN	7.03183	7.29033	6.47593	10.8492	9.70872	8.37887	9.17164	9.87365	9.87151	6.9327	9.64558	9.63893	2.71288	2.70623	2.70956	0.00067611	0.00068754	0.000247446	0.0698804	0.180399	0.0610568
chr1.CM0284.33_x_at		At5g13930: chalcone synthase (naringenin-chalcone synthase) (testa 4 protein) (sp|P13114)	7.25953	7.27783	7.11859	10.5449	8.29857	10.9286	7.79809	9.47104	8.78032	7.21865	9.92403	8.68315	2.70538	1.4645	2.08494	0.00233736	0.0491618	0.00468937	0.0968074	0.824343	0.226171
TC11891_at		similar to UP|Q8QGI9 (Q8QGI9) CC chemokine with stalk CK2, partial (8%)	6.95562	6.2439	7.18828	10.4068	8.7474	9.30486	8.79601	9.19538	9.60898	6.79593	9.48634	9.20012	2.6904	2.40419	2.5473	0.000121098	0.000276928	6.15109e-05	0.0414546	0.112223	0.0308346
Ljwgs_026045.1_at		Q43079: (Q43079) CELL WALL INVERTASE (EC 3.2.1.26) (BETA-FRU	4.76741	4.72995	4.84164	7.61197	5.37993	9.40907	4.69597	5.2866	5.00322	4.77967	7.46699	4.99526	2.68732	0.215596	1.45146	0.00808453	0.791789	0.0638325	0.143672	0.990866	0.475129
chr1.CM0591.40_x_at		CHS4_MEDSA: (P30075) CHALCONE SYNTHASE 4 (EC 2.3.1.74) (NARI	7.98663	7.86054	7.64535	10.7629	8.93455	11.8443	8.52837	9.60974	9.26837	7.83084	10.5139	9.13549	2.68306	1.30465	1.99386	0.00186808	0.0634449	0.00470409	0.0913092	0.846896	0.226171
Ljwgs_019801.1_at		At2g41690: putative heat shock transcription factor	5.63752	5.16794	5.06055	8.09182	7.0689	8.72249	5.47975	7.37884	6.75947	5.28867	7.96107	6.53935	2.6724	1.25068	1.96154	0.000580277	0.0380149	0.00173968	0.0651226	0.786929	0.158171
chr2.TM0826.17_at		At1g05010: 1-aminocyclopropane-1-carboxylate oxidase	6.75904	6.81134	6.07945	10.5745	8.00131	8.98469	7.03976	8.12714	8.13269	6.54994	9.18683	7.76653	2.63689	1.21658	1.92673	0.00150022	0.06748	0.00425195	0.0856546	0.850221	0.218447
chr1.CM0591.58_at		Q9SML3: (Q9SML3) CYTOCHROME P450 MONOOXYGENASE (FRAGMENT)	7.88637	8.32041	8.71987	10.9882	9.87911	11.9504	8.12897	10.5999	9.47844	8.30889	10.9392	9.40243	2.63034	1.09355	1.86194	0.00292012	0.126534	0.0091428	0.1046	0.898038	0.280303
Ljwgs_092245.1_s_at		CFI_PHAVU: (P14298) CHALCONE--FLAVONONE ISOMERASE (EC 5.5.1.	6.23453	7.88414	6.66627	10.4777	9.59098	8.593	7.27339	9.21191	8.37703	6.92831	9.55391	8.28745	2.6256	1.35913	1.99237	0.00232301	0.057604	0.00509425	0.0968074	0.846896	0.232703
gi45639618_at		BP082957 Lotus japonicus roots cDNA clone MR090h05_f 3 , mRNA sequence reverse complement	5.55249	3.66671	8.08429	7.69588	7.76189	9.59944	5.88702	6.11115	7.90361	5.76783	8.35241	6.63393	2.58458	0.866098	1.72534	0.0358974	0.42979	0.0898247	0.228268	0.958541	0.509176
chr2.CM0177.1_at		O82676: (O82676) 1-DEOXYXYLULOSE 5-PHOSPHATE SYNTHASE	4.66335	5.03547	4.84957	7.46538	5.53807	9.26859	4.89097	6.37328	5.95585	4.84946	7.42401	5.74003	2.57455	0.890568	1.73256	0.00972698	0.286923	0.0316929	0.149149	0.935737	0.408094
Ljwgs_041111.1_s_at		At4g36500: unknown protein	4.18085	4.19245	3.7786	7.00018	5.14996	7.67286	4.77046	6.16837	5.79005	4.05063	6.60767	5.5763	2.55703	1.52566	2.04135	0.00191871	0.0294771	0.00316622	0.0917096	0.732959	0.196109
chr3.CM0155.3_at		At3g22060: unknown protein	6.74611	7.31801	7.81601	10.8834	8.98623	9.67206	6.87808	7.88673	7.53149	7.29338	9.84722	7.4321	2.55385	0.138725	1.34628	0.000460596	0.777026	0.00977041	0.0611994	0.987992	0.286009
chr2.CM0803.35_at		O82518: (O82518) ALTERNATIVE OXIDASE PRECURSOR	4.82945	5.17338	4.9951	8.76895	6.99908	6.85864	8.11906	6.9794	7.26502	4.99931	7.54222	7.45449	2.54291	2.45518	2.49905	0.000524089	0.000667649	0.000212725	0.0646226	0.177002	0.0591606
Ljwgs_053314.2_at		Q9AR73: (Q9AR73) ARBUTIN SYNTHASE	5.99083	5.90338	5.62209	8.83098	7.77033	8.51549	7.22571	7.55977	8.10092	5.83876	8.37227	7.6288	2.5335	1.79004	2.16177	1.20341e-05	0.000177435	1.35617e-05	0.0162557	0.0867465	0.014744
gi45606634_at		BP049954 pods (less than 20 mm in length) cDNA clone SPD075a03_f 3 , mRNA sequence reverse complement	2.99442	3.08903	3.13961	5.77361	3.53659	7.50441	3.09916	4.22946	3.70017	3.07436	5.60487	3.67626	2.53051	0.601906	1.56621	0.0118734	0.473111	0.0511877	0.15798	0.961616	0.453672
chr2.CM0018.94_x_at		At5g13930: chalcone synthase (naringenin-chalcone synthase) (testa 4 protein) (sp|P13114)	7.76752	7.76117	7.63831	10.5391	8.93776	11.1951	8.34691	9.63149	9.42132	7.72233	10.224	9.13324	2.50168	1.41091	1.95629	0.00109143	0.0257938	0.00210389	0.0774016	0.713727	0.165484
chr5.CM0071.29_at		Q05929: (Q05929) EXTRACELLULAR DERMAL GLYCOPROTEIN PRECURSOR	8.15036	8.26982	9.32445	11.7389	9.05512	12.4348	7.46017	9.30478	8.72752	8.58155	11.0763	8.49749	2.49474	-0.0840575	1.20534	0.0143386	0.920895	0.125296	0.169162	0.996435	0.545332
Ljwgs_031326.1_at		At1g66780: hypothetical protein	4.8425	5.20519	5.31459	8.3091	5.75663	8.771	5.57324	5.73723	5.98849	5.12076	7.61224	5.76632	2.49148	0.645561	1.56852	0.00387412	0.342925	0.0205359	0.115196	0.946748	0.361322
chr2.CM0018.100_x_at		At5g13930: chalcone synthase (naringenin-chalcone synthase) (testa 4 protein) (sp|P13114)	7.73309	7.78959	7.61141	10.6894	8.72151	11.1918	8.01625	9.90044	9.23969	7.71136	10.2009	9.05213	2.48955	1.34076	1.91516	0.00343978	0.0628684	0.00677215	0.111281	0.846896	0.263881
Ljwgs_019621.1_at		At5g66170: senescence-associated protein sen1-like protein	7.67877	6.67964	11.3965	11.7652	8.86458	12.5824	7.29916	9.67433	10.2352	8.58497	11.0707	9.06957	2.48574	0.484597	1.48517	0.102094	0.730724	0.240705	0.339757	0.985738	0.643794
Ljwgs_033937.1_at		At1g65870: F12P19.3	9.05842	7.99963	8.37291	11.7901	10.0421	10.948	10.3052	11.1215	10.8	8.47698	10.9268	10.7422	2.44978	2.26522	2.3575	0.000326693	0.000566646	0.000151532	0.0547248	0.160855	0.0507752
chr2.CM0018.91_x_at		At5g13930: chalcone synthase (naringenin-chalcone synthase) (testa 4 protein) (sp|P13114)	8.43282	8.31708	8.38498	11.2446	9.39434	11.7931	8.85629	10.2253	9.92016	8.37829	10.8107	9.66725	2.43238	1.28896	1.86067	0.00202299	0.0488208	0.00428162	0.0935834	0.824343	0.218447
Ljwgs_029266.1_at		HS21_SOYBN: (P05477) 17.9 KDA CLASS II HEAT SHOCK PROTEIN	3.51844	3.3012	3.41596	7.72041	6.22501	3.58494	4.75698	3.90683	4.002	3.41187	5.84346	4.22193	2.43159	0.810068	1.62083	0.0172774	0.356851	0.0516784	0.177231	0.949853	0.453672
Ljwgs_072567.1_at		At4g38540: monooxygenase 2 (MO2)	6.4795	6.53667	6.13249	9.3156	8.87077	8.17856	9.00028	8.82375	8.87001	6.38289	8.78831	8.89801	2.40543	2.51513	2.46028	5.59445e-06	3.87565e-06	1.40542e-06	0.0158698	0.0109941	0.00442974
TM0578.11_at		At4g27670: heat shock protein 21	4.18372	3.72378	3.36733	7.84993	6.69904	3.93585	4.65319	4.13889	3.77086	3.75828	6.16161	4.18765	2.40333	0.429374	1.41635	0.0164293	0.611313	0.0761061	0.175988	0.975597	0.49635
Ljwgs_003295.2_at		At2g30490: cinnamate-4-hydroxylase	6.74334	5.87046	8.96378	9.75972	7.78751	11.2382	6.18736	9.08188	9.25605	7.19253	9.59515	8.1751	2.40263	0.982569	1.6926	0.0626903	0.407413	0.118094	0.277909	0.95547	0.5388
Ljwgs_020124.2_at		O48625: (O48625) LEMIR	8.03576	7.42924	8.28291	10.7389	8.66554	11.5498	7.29586	9.27278	8.62705	7.91597	10.3181	8.39856	2.40213	0.482596	1.44236	0.0087559	0.519165	0.0460139	0.146788	0.965177	0.440407
Ljwgs_008900.1_s_at		Q9LLP6: (Q9LLP6) HYPOTHETICAL 70.3 KDA PROTEIN	5.70964	5.24584	6.40802	8.1784	5.79356	10.5416	5.57014	6.73796	6.71124	5.78783	8.17117	6.33978	2.38334	0.551946	1.46764	0.0384604	0.588106	0.118922	0.233998	0.974497	0.539569
[truncated: 28,266 more rows]

## Sheet: Chip annotation
num	Affy_ID	USE
[truncated: 61,459 more rows]
